# Supplementary material for: Detection of atypical network development patterns in children with autism spectrum disorder using magnetoencephalography
Source: PLoS One. 2017 Sep 8;12(9):e0184422. doi: 10.1371/journal.pone.0184422 (PMC5590936; doi:10.1371/journal.pone.0184422)
Supplement: S1 Table — The characteristics (participant number, group, gender, age, scores on sub-tests, achievement scale) of each participant are provided. The names and the types of videos are also listed. (XLSX) [file pone.0184422.s007.xlsx]

## Sheet: Sheet1
Participant number	Participant types	Gender	Age/months	Expressive vocabulary	Arithmetic	Riddle	Achievement scales	Video name		Live-action film	Animation	Other videos	Statice pictures
1	TD	male	57	16	18	5	39	Samurai Sentai Shinkenger		〇
2	TD	female	42	18	7	7	32	Anpanman			〇
3	TD	male	52	13	9	6	28	Curious George			〇
4	TD	male	52	10	3	5	18	Kamen Rider		〇
5	TD	male	47	18	4	8	30	Curious George			〇
6	TD	female	39	9	4	1	14	Anpanman			〇
7	TD	male	53	11	3	8	22	Samurai Sentai Shinkenger		〇
8	TD	male	50	16	10	10	36	Anpanman			〇
9	TD	male	60	17	15	6	38	Tom and Jerry			〇
10	TD	male	70	22	18	15	55	Samurai Sentai Shinkenger		〇
11	TD	male	72	21	16	8	45	Tom and Jerry			〇
12	TD	male	70	21	16	10	47	Kamen Rider		〇
13	ASD	female	48	0	0	0	0	Anpanman			〇
14	ASD	male	73	21	18	11	50	Monsters, Inc.			〇
15	ASD	male	76	23	20	7	50	My Neighbor Totoro			〇
16	ASD	male	86	23	19	14	56	Kamen Rider		〇
17	ASD	male	63	17	17	11	45	Kamen Rider		〇
18	ASD	male	56	21	11	13	45	Tamagotchi!					〇
19	ASD	male	66	24	0	3	27	Tomica				〇
20	ASD	male	68	22	20	8	50	Tom and Jerry			〇
21	ASD	male	76	22	18	6	46	Train video				〇
22	ASD	male	62	17	10	3	30	Anpanman			〇
23	ASD	male	71	22	20	13	55	Mario			〇
24	ASD	male	70	17	13	10	40	Kamen Rider		〇
25	ASD	female	68	12	5	3	20	Hanakappa			〇
26	ASD	male	69	15	16	7	38	Pocket Monsters			〇
27	ASD	male	72	21	16	11	48	Kobitos				〇
28	ASD	male	67	9	9	3	21	Anpanman			〇
29	ASD	male	67	7	10	1	18	Anpanman			〇
30	ASD	male	50	18	5	6	29	Kaizoku Sentai Gokaiger		〇
31	ASD	male	60	13	12	1	26	Curious George			〇
32	ASD	male	71	17	16	11	44	Kamen Rider		〇
33	ASD	female	76	22	16	3	41	Cheburashka			〇
34	ASD	male	47	17	15	2	34	My Neighbor Totoro			〇
35	ASD	female	76	24	21	24	69	Samurai Sentai Shinkenger		〇
36	ASD	male	93	24	27	23	74	Tom and Jerry			〇
37	ASD	female	40	18	9	9	36	Anpanman			〇
38	ASD	male	47	8	5	3	16	Anpanman			〇
39	ASD	male	63	17	13	5	35	Dinosaur				〇
40	ASD	male	72	6	7	6	19	Anpanman			〇
41	TD	female	69	18	16	10	44	Anpanman			〇
42	TD	male	75	20	14	12	46	Kamen Rider		〇
43	TD	male	65	17	16	6	39	Pocket Monsters			〇
44	TD	female	80	22	18	17	57	Pretty Cure			〇
45	TD	female	81	19	19	13	51	Curious George			〇
46	TD	male	78	21	19	16	56	Tomica				〇
47	TD	male	71	19	19	12	50	Pocket Monsters			〇
48	TD	male	52	17	8	9	34	Kamen Rider		〇
49	TD	male	77	22	18	19	59	Tomica				〇
50	TD	male	71	16	17	11	44	Kamen Rider		〇
51	TD	male	66	15	14	7	36	Kamen Rider		〇
52	TD	male	67	21	17	8	46	Tom and Jerry			〇
53	TD	male	78	21	17	10	48	Kamen Rider		〇
54	TD	male	63	21	15	9	45	Dragon Ball			〇
55	TD	male	54	16	10	11	37	Kaizoku Sentai Gokaiger		〇
56	TD	male	76	20	17	12	49	Kamen Rider			〇
57	TD	male	71	18	16	9	43	Kamen Rider			〇
58	TD	male	60	23	15	16	54	Pocket Monsters			〇
										17	34	6	1
S1 Table. Participants and stimuli. The characteristics (participant number, group, gender, age, scores on sub-tests, achievement scale) of each participant are provided. The names and the types of videos are also listed.
