# Supplementary material for: Detection of atypical network development patterns in children with autism spectrum disorder using magnetoencephalography
Source: PLoS One. 2017 Sep 8;12(9):e0184422. doi: 10.1371/journal.pone.0184422 (PMC5590936; doi:10.1371/journal.pone.0184422)
Supplement: S1 File — (ZIP) [file pone.0184422.s008.zip]

Archive with 2 entries (2 files):
- Readme.txt
- PLOS one dataset.xlsx
