# Supplementary material for: Detection of atypical network development patterns in children with autism spectrum disorder using magnetoencephalography
Source: PLoS One. 2017 Sep 8;12(9):e0184422. doi: 10.1371/journal.pone.0184422 (PMC5590936; doi:10.1371/journal.pone.0184422)
Supplement: S1 File — (ZIP) [file pone.0184422.s008.zip › Readme.txt]

Association_matrix: Association matrix of each child ([151 151*58])
characteristic_path_length: characteristic_path_length of children (58), degree were set to 10-40 (228)
Children_profile: score and age of children (58 * [type, age, Expressive vocabulary, Arithmetic, Riddle, Achievement scale])
clustering_coefficient: clustering coefficient of children (58), degree were set to 10-40 (228) 
locs: Channel information (151 channels)
nodal_degree: nodal degree of all channels (151) of children (58), degree were set to 10-40 (228) [151 228*58].
nodal_efficiency: nodal efficiency of all channels (151) of children (58), degree were set to 10-40 (228) [151 228*58].
Correlation_coefficient: correlation and pvalue of age (2 dimensions) and correlation and pvalue of achievement scale (2 dimensions) of ASD (Correlation_coefficient_ASD) and TD (Pearson_correlation_coefficient_TD) groups of graph indices (C, L, NE (151), ND (151)). Degree were set to 10-40 (228 228*4).
ranksum_test: p-value, and results of null hypothesis (2 dimensions) of ranksum test of association matrices (AM, [151 151*2]) and graph indices (C, L, NE (151), ND (151)). Degree were set to 10-40 (228 228*2).
ShapiroWilk_test: SWstatistic, p-value, and results of null hypothesis (3 dimensions) of Shapiro-Wilk test of ASD (ShapiroWilk_test_ASD), TD (ShapiroWilk_test_TD), and both groups (ShapiroWilk_test_all) on association matrices (AM, [151 151*3]) and graph indices (C, L, NE, ND). Degree were set to 10-40 (228 228*3) 
