# Supplementary material for: Detection of atypical network development patterns in children with autism spectrum disorder using magnetoencephalography
Source: PLoS One. 2017 Sep 8;12(9):e0184422. doi: 10.1371/journal.pone.0184422 (PMC5590936; doi:10.1371/journal.pone.0184422)
Supplement: S1 File — (ZIP) [file pone.0184422.s008.zip › PLOS one dataset.xlsx]

## Sheet: Association_matrix
0	1.16606	0.731909	0.517572	0.664328	0.647424	0.376635	0.286679	0.0730226	0.254059	0.17861	0.10706	0.113461	0.0577049	0.0475584	0.0465906	0.0397752	0.101945	0.375324	0.655344	0.0296833	0.0701134	0.203775	0.455765	0.0372512	0.0571201	0.144657	0.199851	0.25797	0.0756813	0.0909728	0.123701	0.0475494	0.035041	0.0337535	0.0392466	0.0739067	0.0429849	0.0411072	0.0495298	0.0881785	0.0375735	0.0878784	0.105815	0.105897	0.118542	0.124555	0.126734	0.048224	0.0361102
1.16606	0	1.03469	0.726048	0.615547	0.733042	0.515799	0.405562	0.108824	0.253039	0.20119	0.124243	0.115968	0.0647132	0.0488153	0.0431018	0.0346109	0.075148	0.270438	0.493224	0.0302784	0.0523124	0.151101	0.357396	0.0361693	0.051515	0.12791	0.174257	0.239438	0.0718764	0.0898058	0.123424	0.0420913	0.0430714	0.0375095	0.0423477	0.0727835	0.0403107	0.0396893	0.0469375	0.0827904	0.0437286	0.0759198	0.100673	0.0897246	0.106075	0.121424	0.116691	0.0475678	0.0403462
0.731909	1.03469	0	1.00202	0.442191	0.627093	0.577336	0.552705	0.172399	0.224841	0.210645	0.140711	0.109935	0.0640512	0.0534957	0.0412997	0.03023	0.0587985	0.197572	0.317288	0.0261915	0.0449703	0.106567	0.255621	0.0314939	0.046672	0.112447	0.14969	0.203107	0.0613552	0.0755662	0.105863	0.0400497	0.041029	0.036955	0.0411279	0.0660168	0.0389999	0.0370485	0.043076	0.0754286	0.040356	0.0715894	0.0915762	0.0812786	0.0961535	0.119387	0.108147	0.0457646	0.0375415
0.517572	0.726048	1.00202	0	0.33269	0.448961	0.465933	0.550054	0.260309	0.16983	0.162134	0.11206	0.0864125	0.0566808	0.0474348	0.0387676	0.0280235	0.05167	0.171453	0.258126	0.0296031	0.0439572	0.0956161	0.20563	0.0342295	0.050166	0.0986471	0.12822	0.158036	0.0554349	0.0631573	0.0817442	0.0374255	0.0369312	0.0373855	0.0429391	0.0591993	0.045899	0.0335859	0.0432361	0.0696065	0.037311	0.0601518	0.076419	0.0657214	0.0826974	0.099503	0.0894483	0.0431315	0.0399234
0.664328	0.615547	0.442191	0.33269	0	0.974664	0.489364	0.283065	0.0683657	0.53217	0.285395	0.125423	0.243798	0.103024	0.0558256	0.0365168	0.0293861	0.0523772	0.213368	0.396312	0.0370062	0.0714817	0.283851	0.850098	0.0381005	0.0844747	0.277843	0.448868	0.640289	0.150943	0.221713	0.315522	0.118659	0.0761496	0.0426302	0.0348623	0.0763969	0.0476719	0.0359003	0.0396471	0.0702862	0.0451886	0.0528634	0.0783523	0.0600743	0.0812091	0.115443	0.0889864	0.0432008	0.0574031
0.647424	0.733042	0.627093	0.448961	0.974664	0	0.893374	0.501803	0.104767	0.663685	0.486749	0.232689	0.310129	0.163249	0.0917204	0.0406675	0.0302305	0.0485857	0.176344	0.3035	0.0318902	0.0547	0.167234	0.449837	0.0374249	0.05995	0.181455	0.283139	0.493811	0.105566	0.152244	0.272196	0.0977419	0.0877655	0.0653511	0.0364819	0.0622547	0.0430695	0.0426978	0.0374255	0.0623686	0.0432249	0.055788	0.0741257	0.0682608	0.0805147	0.109188	0.0935326	0.0446125	0.0457342
0.376635	0.515799	0.577336	0.465933	0.489364	0.893374	0	0.894868	0.204589	0.470713	0.604973	0.345982	0.259726	0.19671	0.126943	0.047776	0.0370405	0.0480155	0.120494	0.199572	0.0393265	0.0419436	0.0889202	0.234769	0.0298992	0.0467108	0.0925898	0.146895	0.270666	0.054666	0.0822329	0.169296	0.0644148	0.0824	0.0790771	0.0446426	0.0454459	0.0335096	0.0471554	0.0416227	0.0433067	0.0364919	0.045662	0.0503529	0.0582736	0.0571556	0.0765097	0.0742806	0.0516831	0.0408327
0.286679	0.405562	0.552705	0.550054	0.283065	0.501803	0.894868	0	0.399123	0.266868	0.422954	0.390738	0.171971	0.155915	0.135192	0.0620803	0.0342894	0.0449626	0.114438	0.15781	0.0353989	0.0387494	0.0665936	0.143128	0.0308208	0.0404157	0.0638922	0.0885322	0.156099	0.0450792	0.0597064	0.104602	0.0437646	0.0594036	0.0650332	0.0465778	0.0428203	0.0360772	0.0413881	0.0376814	0.0467547	0.0404685	0.0489578	0.0531267	0.0674633	0.0619365	0.073302	0.0771684	0.0544357	0.038742
0.0730226	0.108824	0.172399	0.260309	0.0683657	0.104767	0.204589	0.399123	0	0.0611821	0.1226	0.186638	0.0601395	0.0844364	0.107097	0.101781	0.0311656	0.0334724	0.0440793	0.0557971	0.0337527	0.0372298	0.0350488	0.0365464	0.0470963	0.0466209	0.0400075	0.0420129	0.0459108	0.0367959	0.0352839	0.041062	0.0381546	0.0367672	0.0590884	0.0619193	0.0437865	0.0453315	0.0340845	0.0452581	0.0416418	0.0411055	0.0368143	0.0403804	0.0411924	0.0360715	0.0371329	0.0419128	0.0549826	0.0495271
0.254059	0.253039	0.224841	0.16983	0.53217	0.663685	0.470713	0.266868	0.0611821	0	0.777205	0.31733	0.851873	0.395405	0.182709	0.0514352	0.0344787	0.0406997	0.099213	0.149459	0.0397579	0.0573819	0.134887	0.310738	0.0385615	0.0750292	0.190142	0.320626	0.752993	0.146251	0.256566	0.612926	0.218025	0.237113	0.165189	0.0608286	0.0383292	0.0597321	0.071159	0.0483692	0.0401089	0.0440087	0.0400348	0.0447401	0.0408062	0.0500492	0.0775127	0.0576904	0.0386361	0.0572168
0.17861	0.20119	0.210645	0.162134	0.285395	0.486749	0.604973	0.422954	0.1226	0.777205	0	0.73415	0.655026	0.608436	0.348206	0.0969256	0.0333071	0.0347296	0.0753646	0.106242	0.0410305	0.0370371	0.0572453	0.145562	0.0337296	0.0436803	0.0722501	0.129736	0.312635	0.0561144	0.106524	0.283613	0.11061	0.187056	0.221655	0.116516	0.0442903	0.0388341	0.0718025	0.0727833	0.0474498	0.0371247	0.0408915	0.0533062	0.0415564	0.0489682	0.0625947	0.0603695	0.0415307	0.0357094
0.10706	0.124243	0.140711	0.11206	0.125423	0.232689	0.345982	0.390738	0.186638	0.31733	0.73415	0	0.350694	0.530678	0.618084	0.23824	0.0347995	0.0329674	0.0523585	0.0665186	0.0299629	0.0296774	0.037742	0.0571357	0.0334027	0.0368111	0.0367611	0.0594767	0.133551	0.0352601	0.0555476	0.14168	0.0604717	0.124058	0.204313	0.183885	0.0769347	0.0363209	0.0656675	0.0835411	0.0680913	0.0312683	0.0414964	0.0542743	0.0496798	0.0468056	0.044158	0.0528583	0.045948	0.0366693
0.113461	0.115968	0.109935	0.0864125	0.243798	0.310129	0.259726	0.171971	0.0601395	0.851873	0.655026	0.350694	0	0.769638	0.326225	0.0832792	0.0327533	0.0316982	0.059165	0.0760915	0.0385727	0.0395728	0.0751283	0.162128	0.0401672	0.0493869	0.11745	0.209483	0.472386	0.115359	0.220666	0.643016	0.296103	0.514865	0.419818	0.162676	0.0471353	0.0817425	0.163685	0.125454	0.0587374	0.0439107	0.0562895	0.0512369	0.0266156	0.0390279	0.0515581	0.0444682	0.0349947	0.051258
0.0577049	0.0647132	0.0640512	0.0566808	0.103024	0.163249	0.19671	0.155915	0.0844364	0.395405	0.608436	0.530678	0.769638	0	0.741176	0.213711	0.0330658	0.0313909	0.0368549	0.0436084	0.0357042	0.0338776	0.0297319	0.0579219	0.0386005	0.0337667	0.0416914	0.0693941	0.170196	0.03885	0.0745126	0.232976	0.127776	0.386416	0.694053	0.409166	0.116239	0.0499316	0.164993	0.239618	0.141889	0.0385162	0.0727645	0.103849	0.0362325	0.0457681	0.044793	0.0370352	0.040939	0.0324666
0.0475584	0.0488153	0.0534957	0.0474348	0.0558256	0.0917204	0.126943	0.135192	0.107097	0.182709	0.348206	0.618084	0.326225	0.741176	0	0.574671	0.027767	0.0269634	0.029185	0.0325366	0.0324532	0.0373634	0.0390745	0.0335606	0.0384234	0.0403794	0.0322694	0.0375562	0.0713817	0.0308751	0.0421688	0.102475	0.0664283	0.205516	0.497053	0.605043	0.280651	0.0415623	0.123428	0.262616	0.224271	0.0311935	0.05993	0.116945	0.0307568	0.0424262	0.0532739	0.0294704	0.0477512	0.0422396
0.0465906	0.0431018	0.0412997	0.0387676	0.0365168	0.0406675	0.047776	0.0620803	0.101781	0.0514352	0.0969256	0.23824	0.0832792	0.213711	0.574671	0	0.0281772	0.0292736	0.0364359	0.0351952	0.0411037	0.0494015	0.0534134	0.0458916	0.0484339	0.063274	0.0505902	0.0492167	0.0310921	0.0522978	0.0410936	0.0343531	0.0347007	0.0839815	0.233916	0.5012	0.676199	0.0417261	0.0890125	0.237871	0.336984	0.0410521	0.0668779	0.156892	0.0347873	0.0652596	0.102453	0.0379328	0.0574446	0.0712288
0.0397752	0.0346109	0.03023	0.0280235	0.0293861	0.0302305	0.0370405	0.0342894	0.0311656	0.0344787	0.0333071	0.0347995	0.0327533	0.0330658	0.027767	0.0281772	0	0.671363	0.14916	0.0670971	0.419156	0.211426	0.0617717	0.0319752	0.106712	0.0519728	0.0445514	0.0400164	0.0309716	0.0403493	0.0354272	0.0317187	0.0290057	0.0352711	0.0332193	0.0335616	0.0283131	0.037596	0.0328666	0.0324909	0.0308761	0.0436216	0.0384078	0.0372735	0.0508624	0.0386934	0.0314417	0.0422092	0.0402891	0.0354983
0.101945	0.075148	0.0587985	0.05167	0.0523772	0.0485857	0.0480155	0.0449626	0.0334724	0.0406997	0.0347296	0.0329674	0.0316982	0.0313909	0.0269634	0.0292736	0.671363	0	0.465472	0.207263	0.309496	0.2911	0.156888	0.0644131	0.093795	0.0583438	0.04111	0.0425546	0.0339151	0.0283207	0.0319706	0.0297531	0.0341281	0.0329928	0.0311475	0.0295795	0.0368233	0.0373813	0.0315456	0.0333397	0.0357599	0.0348774	0.0421099	0.034952	0.0470291	0.0460107	0.0462841	0.0588838	0.0336325	0.0369048
0.375324	0.270438	0.197572	0.171453	0.213368	0.176344	0.120494	0.114438	0.0440793	0.099213	0.0753646	0.0523585	0.059165	0.0368549	0.029185	0.0364359	0.14916	0.465472	0	0.681102	0.072586	0.155572	0.300261	0.268053	0.0394289	0.054662	0.0809043	0.0881694	0.0895504	0.0458567	0.0480555	0.0593475	0.0399477	0.0364381	0.032495	0.0314458	0.0480798	0.0435946	0.0378365	0.0374079	0.0472895	0.0399389	0.0563326	0.056766	0.0693096	0.0636287	0.0807296	0.0824767	0.0352258	0.0408037
0.655344	0.493224	0.317288	0.258126	0.396312	0.3035	0.199572	0.15781	0.0557971	0.149459	0.106242	0.0665186	0.0760915	0.0436084	0.0325366	0.0351952	0.0670971	0.207263	0.681102	0	0.0378451	0.0759772	0.247497	0.387832	0.0383388	0.0416237	0.100596	0.125114	0.154046	0.0548108	0.0614332	0.0823268	0.0426643	0.033436	0.0300783	0.0339287	0.0513152	0.0375386	0.0358277	0.0384614	0.0559031	0.042635	0.0630192	0.0649917	0.0826135	0.0758698	0.0801369	0.0844499	0.0432862	0.032538
0.0296833	0.0302784	0.0261915	0.0296031	0.0370062	0.0318902	0.0393265	0.0353989	0.0337527	0.0397579	0.0410305	0.0299629	0.0385727	0.0357042	0.0324532	0.0411037	0.419156	0.309496	0.072586	0.0378451	0	0.598528	0.106518	0.0413363	0.550907	0.235562	0.0544406	0.0401529	0.0430162	0.0426101	0.0392881	0.0440462	0.0311071	0.0387464	0.0420561	0.0442575	0.0425218	0.0352692	0.0337974	0.0397349	0.0492968	0.0376378	0.042489	0.0505728	0.0386879	0.0500193	0.0432797	0.0521434	0.200337	0.0946455
0.0701134	0.0523124	0.0449703	0.0439572	0.0714817	0.0547	0.0419436	0.0387494	0.0372298	0.0573819	0.0370371	0.0296774	0.0395728	0.0338776	0.0373634	0.0494015	0.211426	0.2911	0.155572	0.0759772	0.598528	0	0.440715	0.129801	0.5024	0.546664	0.246242	0.128518	0.0873774	0.140883	0.115309	0.0788781	0.0616386	0.0340673	0.0361904	0.0663922	0.071797	0.0406435	0.0340411	0.0568805	0.0872057	0.042012	0.043428	0.0786532	0.041398	0.0616286	0.080152	0.0567907	0.226112	0.218309
0.203775	0.151101	0.106567	0.0956161	0.283851	0.167234	0.0889202	0.0665936	0.0350488	0.134887	0.0572453	0.037742	0.0751283	0.0297319	0.0390745	0.0534134	0.0617717	0.156888	0.300261	0.247497	0.106518	0.440715	0	0.598775	0.116035	0.331406	0.566379	0.439691	0.272956	0.256666	0.253083	0.180058	0.117217	0.048543	0.0336596	0.0636882	0.0825655	0.053701	0.0331478	0.0545785	0.0894532	0.0471886	0.0458449	0.0817995	0.0461966	0.0769916	0.103436	0.067692	0.0809503	0.174005
0.455765	0.357396	0.255621	0.20563	0.850098	0.449837	0.234769	0.143128	0.0365464	0.310738	0.145562	0.0571357	0.162128	0.0579219	0.0335606	0.0458916	0.0319752	0.0644131	0.268053	0.387832	0.0413363	0.129801	0.598775	0	0.0424998	0.133673	0.473695	0.672841	0.569492	0.233521	0.297117	0.297973	0.134453	0.0647832	0.0318205	0.0374526	0.0825503	0.0487982	0.0332626	0.0444513	0.0803439	0.0452094	0.0507309	0.0781961	0.0558509	0.0808835	0.117418	0.0808037	0.0411207	0.0935516
0.0372512	0.0361693	0.0314939	0.0342295	0.0381005	0.0374249	0.0298992	0.0308208	0.0470963	0.0385615	0.0337296	0.0334027	0.0401672	0.0386005	0.0384234	0.0484339	0.106712	0.093795	0.0394289	0.0383388	0.550907	0.5024	0.116035	0.0424998	0	0.598413	0.125966	0.0530108	0.0477749	0.105632	0.0693589	0.0470337	0.0447185	0.0293929	0.0447456	0.0621477	0.0506966	0.0430615	0.0337044	0.0521046	0.060225	0.0371165	0.0440738	0.0656963	0.0343708	0.0540356	0.0603834	0.0522675	0.687791	0.309314
0.0571201	0.051515	0.046672	0.050166	0.0844747	0.05995	0.0467108	0.0404157	0.0466209	0.0750292	0.0436803	0.0368111	0.0493869	0.0337667	0.0403794	0.063274	0.0519728	0.0583438	0.054662	0.0416237	0.235562	0.546664	0.331406	0.133673	0.598413	0	0.516298	0.247894	0.142553	0.400526	0.266457	0.140175	0.141073	0.0473028	0.0382933	0.0726919	0.0773395	0.0758518	0.0369372	0.067502	0.0918921	0.0597765	0.0445938	0.101606	0.0379621	0.0716349	0.090768	0.0572808	0.482752	0.678145
0.144657	0.12791	0.112447	0.0986471	0.277843	0.181455	0.0925898	0.0638922	0.0400075	0.190142	0.0722501	0.0367611	0.11745	0.0416914	0.0322694	0.0505902	0.0445514	0.04111	0.0809043	0.100596	0.0544406	0.246242	0.566379	0.473695	0.125966	0.516298	0	0.994261	0.48679	0.800333	0.722093	0.382979	0.262785	0.0733683	0.0384703	0.0606486	0.0894443	0.0957186	0.0396988	0.0533159	0.107019	0.0660814	0.0472865	0.108356	0.0423979	0.0828314	0.121063	0.0709047	0.137712	0.432948
0.199851	0.174257	0.14969	0.12822	0.448868	0.283139	0.146895	0.0885322	0.0420129	0.320626	0.129736	0.0594767	0.209483	0.0693941	0.0375562	0.0492167	0.0400164	0.0425546	0.0881694	0.125114	0.0401529	0.128518	0.439691	0.672841	0.0530108	0.247894	0.994261	0	0.842834	0.601553	0.817442	0.58415	0.301884	0.109949	0.0441668	0.044089	0.0807782	0.0962074	0.0399654	0.0429672	0.0856272	0.0674879	0.0501149	0.0910248	0.0467873	0.0768917	0.106641	0.0695826	0.0612399	0.236587
0.25797	0.239438	0.203107	0.158036	0.640289	0.493811	0.270666	0.156099	0.0459108	0.752993	0.312635	0.133551	0.472386	0.170196	0.0713817	0.0310921	0.0309716	0.0339151	0.0895504	0.154046	0.0430162	0.0873774	0.272956	0.569492	0.0477749	0.142553	0.48679	0.842834	0	0.344577	0.584784	0.898592	0.309832	0.175664	0.075538	0.0341186	0.0554876	0.0823923	0.0503699	0.0379696	0.0607198	0.0560609	0.048539	0.0682537	0.0445711	0.0682139	0.0979001	0.0697029	0.0404757	0.127771
0.0756813	0.0718764	0.0613552	0.0554349	0.150943	0.105566	0.054666	0.0450792	0.0367959	0.146251	0.0561144	0.0352601	0.115359	0.03885	0.0308751	0.0522978	0.0403493	0.0283207	0.0458567	0.0548108	0.0426101	0.140883	0.256666	0.233521	0.105632	0.400526	0.800333	0.601553	0.344577	0	1.034	0.402268	0.443779	0.114879	0.0364539	0.0510128	0.0856402	0.193553	0.0492897	0.0474489	0.091336	0.116932	0.0384371	0.0887851	0.0371346	0.0584203	0.0988216	0.046708	0.186236	0.713012
0.0909728	0.0898058	0.0755662	0.0631573	0.221713	0.152244	0.0822329	0.0597064	0.0352839	0.256566	0.106524	0.0555476	0.220666	0.0745126	0.0421688	0.0410936	0.0354272	0.0319706	0.0480555	0.0614332	0.0392881	0.115309	0.253083	0.297117	0.0693589	0.266457	0.722093	0.817442	0.584784	1.034	0	0.752131	0.628004	0.198219	0.0526829	0.0384964	0.0633736	0.213688	0.0718354	0.038034	0.0716725	0.119174	0.0422496	0.0659551	0.0408783	0.0510792	0.0894907	0.0470251	0.0945824	0.383638
0.123701	0.123424	0.105863	0.0817442	0.315522	0.272196	0.169296	0.104602	0.041062	0.612926	0.283613	0.14168	0.643016	0.232976	0.102475	0.0343531	0.0317187	0.0297531	0.0593475	0.0823268	0.0440462	0.0788781	0.180058	0.297973	0.0470337	0.140175	0.382979	0.58415	0.898592	0.402268	0.752131	0	0.618365	0.383003	0.150504	0.0489308	0.0394259	0.1615	0.117037	0.046496	0.041095	0.0836367	0.0451266	0.0350907	0.0320118	0.0461347	0.0665558	0.0454724	0.04725	0.15891
0.0475494	0.0420913	0.0400497	0.0374255	0.118659	0.0977419	0.0644148	0.0437646	0.0381546	0.218025	0.11061	0.0604717	0.296103	0.127776	0.0664283	0.0347007	0.0290057	0.0341281	0.0399477	0.0426643	0.0311071	0.0616386	0.117217	0.134453	0.0447185	0.141073	0.262785	0.301884	0.309832	0.443779	0.628004	0.618365	0	0.533562	0.144285	0.0448628	0.0367089	0.575266	0.274177	0.0672848	0.0374113	0.27762	0.116897	0.0406327	0.0896761	0.0471423	0.04811	0.0444567	0.0730997	0.225304
0.035041	0.0430714	0.041029	0.0369312	0.0761496	0.0877655	0.0824	0.0594036	0.0367672	0.237113	0.187056	0.124058	0.514865	0.386416	0.205516	0.0839815	0.0352711	0.0329928	0.0364381	0.033436	0.0387464	0.0340673	0.048543	0.0647832	0.0293929	0.0473028	0.0733683	0.109949	0.175664	0.114879	0.198219	0.383003	0.533562	0	0.63001	0.221795	0.0786215	0.31298	0.627706	0.319864	0.124424	0.150345	0.226626	0.134	0.0964406	0.0809429	0.0436288	0.0448849	0.0331595	0.0580771
0.0337535	0.0375095	0.036955	0.0373855	0.0426302	0.0653511	0.0790771	0.0650332	0.0590884	0.165189	0.221655	0.204313	0.419818	0.694053	0.497053	0.233916	0.0332193	0.0311475	0.032495	0.0300783	0.0420561	0.0361904	0.0336596	0.0318205	0.0447456	0.0382933	0.0384703	0.0441668	0.075538	0.0364539	0.0526829	0.150504	0.144285	0.63001	0	0.70494	0.230488	0.0822129	0.399729	0.672132	0.339267	0.0496982	0.184318	0.265411	0.0563536	0.105653	0.0823988	0.0490753	0.0418057	0.0392609
0.0392466	0.0423477	0.0411279	0.0429391	0.0348623	0.0364819	0.0446426	0.0465778	0.0619193	0.0608286	0.116516	0.183885	0.162676	0.409166	0.605043	0.5012	0.0335616	0.0295795	0.0314458	0.0339287	0.0442575	0.0663922	0.0636882	0.0374526	0.0621477	0.0726919	0.0606486	0.044089	0.0341186	0.0510128	0.0384964	0.0489308	0.0448628	0.221795	0.70494	0	0.584426	0.0444532	0.216888	0.69272	0.694038	0.0426992	0.141186	0.387441	0.0478851	0.135298	0.159356	0.0524024	0.0554304	0.0625643
0.0739067	0.0727835	0.0660168	0.0591993	0.0763969	0.0622547	0.0454459	0.0428203	0.0437865	0.0383292	0.0442903	0.0769347	0.0471353	0.116239	0.280651	0.676199	0.0283131	0.0368233	0.0480798	0.0513152	0.0425218	0.071797	0.0825655	0.0825503	0.0506966	0.0773395	0.0894443	0.0807782	0.0554876	0.0856402	0.0633736	0.0394259	0.0367089	0.0786215	0.230488	0.584426	0	0.0478954	0.124901	0.407934	0.813348	0.0404334	0.119482	0.3647	0.0559994	0.144573	0.265256	0.0636939	0.0525406	0.0857826
0.0429849	0.0403107	0.0389999	0.045899	0.0476719	0.0430695	0.0335096	0.0360772	0.0453315	0.0597321	0.0388341	0.0363209	0.0817425	0.0499316	0.0415623	0.0417261	0.037596	0.0373813	0.0435946	0.0375386	0.0352692	0.0406435	0.053701	0.0487982	0.0430615	0.0758518	0.0957186	0.0962074	0.0823923	0.193553	0.213688	0.1615	0.575266	0.31298	0.0822129	0.0444532	0.0478954	0	0.448499	0.0932571	0.0548595	0.785029	0.343294	0.0769138	0.298311	0.111771	0.0497625	0.0966109	0.0745362	0.144232
0.0411072	0.0396893	0.0370485	0.0335859	0.0359003	0.0426978	0.0471554	0.0413881	0.0340845	0.071159	0.0718025	0.0656675	0.163685	0.164993	0.123428	0.0890125	0.0328666	0.0315456	0.0378365	0.0358277	0.0337974	0.0340411	0.0331478	0.0332626	0.0337044	0.0369372	0.0396988	0.0399654	0.0503699	0.0492897	0.0718354	0.117037	0.274177	0.627706	0.399729	0.216888	0.124901	0.448499	0	0.502136	0.213607	0.303416	0.697143	0.31761	0.264235	0.245178	0.0968355	0.120342	0.0369922	0.0449538
0.0495298	0.0469375	0.043076	0.0432361	0.0396471	0.0374255	0.0416227	0.0376814	0.0452581	0.0483692	0.0727833	0.0835411	0.125454	0.239618	0.262616	0.237871	0.0324909	0.0333397	0.0374079	0.0384614	0.0397349	0.0568805	0.0545785	0.0444513	0.0521046	0.067502	0.0533159	0.0429672	0.0379696	0.0474489	0.038034	0.046496	0.0672848	0.319864	0.672132	0.69272	0.407934	0.0932571	0.502136	0	0.770615	0.0575707	0.373185	0.690836	0.111308	0.284464	0.218171	0.107264	0.0513115	0.0602614
0.0881785	0.0827904	0.0754286	0.0696065	0.0702862	0.0623686	0.0433067	0.0467547	0.0416418	0.0401089	0.0474498	0.0680913	0.0587374	0.141889	0.224271	0.336984	0.0308761	0.0357599	0.0472895	0.0559031	0.0492968	0.0872057	0.0894532	0.0803439	0.060225	0.0918921	0.107019	0.0856272	0.0607198	0.091336	0.0716725	0.041095	0.0374113	0.124424	0.339267	0.694038	0.813348	0.0548595	0.213607	0.770615	0	0.0402793	0.23728	0.800392	0.086816	0.303786	0.420096	0.126014	0.0588887	0.0928028
0.0375735	0.0437286	0.040356	0.037311	0.0451886	0.0432249	0.0364919	0.0404685	0.0411055	0.0440087	0.0371247	0.0312683	0.0439107	0.0385162	0.0311935	0.0410521	0.0436216	0.0348774	0.0399389	0.042635	0.0376378	0.042012	0.0471886	0.0452094	0.0371165	0.0597765	0.0660814	0.0674879	0.0560609	0.116932	0.119174	0.0836367	0.27762	0.150345	0.0496982	0.0426992	0.0404334	0.785029	0.303416	0.0575707	0.0402793	0	0.351503	0.0768543	0.449178	0.138126	0.0515741	0.141624	0.0583168	0.0941486
0.0878784	0.0759198	0.0715894	0.0601518	0.0528634	0.055788	0.045662	0.0489578	0.0368143	0.0400348	0.0408915	0.0414964	0.0562895	0.0727645	0.05993	0.0668779	0.0384078	0.0421099	0.0563326	0.0630192	0.042489	0.043428	0.0458449	0.0507309	0.0440738	0.0445938	0.0472865	0.0501149	0.048539	0.0384371	0.0422496	0.0451266	0.116897	0.226626	0.184318	0.141186	0.119482	0.343294	0.697143	0.373185	0.23728	0.351503	0	0.508238	0.655954	0.611663	0.199924	0.339549	0.0374779	0.0383562
0.105815	0.100673	0.0915762	0.076419	0.0783523	0.0741257	0.0503529	0.0531267	0.0403804	0.0447401	0.0533062	0.0542743	0.0512369	0.103849	0.116945	0.156892	0.0372735	0.034952	0.056766	0.0649917	0.0505728	0.0786532	0.0817995	0.0781961	0.0656963	0.101606	0.108356	0.0910248	0.0682537	0.0887851	0.0659551	0.0350907	0.0406327	0.134	0.265411	0.387441	0.3647	0.0769138	0.31761	0.690836	0.800392	0.0768543	0.508238	0	0.242593	0.714402	0.536871	0.290703	0.059997	0.0829311
0.105897	0.0897246	0.0812786	0.0657214	0.0600743	0.0682608	0.0582736	0.0674633	0.0411924	0.0408062	0.0415564	0.0496798	0.0266156	0.0362325	0.0307568	0.0347873	0.0508624	0.0470291	0.0693096	0.0826135	0.0386879	0.041398	0.0461966	0.0558509	0.0343708	0.0379621	0.0423979	0.0467873	0.0445711	0.0371346	0.0408783	0.0320118	0.0896761	0.0964406	0.0563536	0.0478851	0.0559994	0.298311	0.264235	0.111308	0.086816	0.449178	0.655954	0.242593	0	0.535326	0.15431	0.61465	0.0343285	0.0343957
0.118542	0.106075	0.0961535	0.0826974	0.0812091	0.0805147	0.0571556	0.0619365	0.0360715	0.0500492	0.0489682	0.0468056	0.0390279	0.0457681	0.0424262	0.0652596	0.0386934	0.0460107	0.0636287	0.0758698	0.0500193	0.0616286	0.0769916	0.0808835	0.0540356	0.0716349	0.0828314	0.0768917	0.0682139	0.0584203	0.0510792	0.0461347	0.0471423	0.0809429	0.105653	0.135298	0.144573	0.111771	0.245178	0.284464	0.303786	0.138126	0.611663	0.714402	0.535326	0	0.524261	0.740577	0.043283	0.0565197
0.124555	0.121424	0.119387	0.099503	0.115443	0.109188	0.0765097	0.073302	0.0371329	0.0775127	0.0625947	0.044158	0.0515581	0.044793	0.0532739	0.102453	0.0314417	0.0462841	0.0807296	0.0801369	0.0432797	0.080152	0.103436	0.117418	0.0603834	0.090768	0.121063	0.106641	0.0979001	0.0988216	0.0894907	0.0665558	0.04811	0.0436288	0.0823988	0.159356	0.265256	0.0497625	0.0968355	0.218171	0.420096	0.0515741	0.199924	0.536871	0.15431	0.524261	0	0.347367	0.0522224	0.0823614
0.126734	0.116691	0.108147	0.0894483	0.0889864	0.0935326	0.0742806	0.0771684	0.0419128	0.0576904	0.0603695	0.0528583	0.0444682	0.0370352	0.0294704	0.0379328	0.0422092	0.0588838	0.0824767	0.0844499	0.0521434	0.0567907	0.067692	0.0808037	0.0522675	0.0572808	0.0709047	0.0695826	0.0697029	0.046708	0.0470251	0.0454724	0.0444567	0.0448849	0.0490753	0.0524024	0.0636939	0.0966109	0.120342	0.107264	0.126014	0.141624	0.339549	0.290703	0.61465	0.740577	0.347367	0	0.0391822	0.0427105
0.048224	0.0475678	0.0457646	0.0431315	0.0432008	0.0446125	0.0516831	0.0544357	0.0549826	0.0386361	0.0415307	0.045948	0.0349947	0.040939	0.0477512	0.0574446	0.0402891	0.0336325	0.0352258	0.0432862	0.200337	0.226112	0.0809503	0.0411207	0.687791	0.482752	0.137712	0.0612399	0.0404757	0.186236	0.0945824	0.04725	0.0730997	0.0331595	0.0418057	0.0554304	0.0525406	0.0745362	0.0369922	0.0513115	0.0588887	0.0583168	0.0374779	0.059997	0.0343285	0.043283	0.0522224	0.0391822	0	0.592897
0.0361102	0.0403462	0.0375415	0.0399234	0.0574031	0.0457342	0.0408327	0.038742	0.0495271	0.0572168	0.0357094	0.0366693	0.051258	0.0324666	0.0422396	0.0712288	0.0354983	0.0369048	0.0408037	0.032538	0.0946455	0.218309	0.174005	0.0935516	0.309314	0.678145	0.432948	0.236587	0.127771	0.713012	0.383638	0.15891	0.225304	0.0580771	0.0392609	0.0625643	0.0857826	0.144232	0.0449538	0.0602614	0.0928028	0.0941486	0.0383562	0.0829311	0.0343957	0.0565197	0.0823614	0.0427105	0.592897	0
0.096424	0.0899768	0.0905349	0.082047	0.0676304	0.0888456	0.0999484	0.0968062	0.0622739	0.0645163	0.082994	0.0804633	0.052024	0.0603572	0.0682718	0.060631	0.0359786	0.0323322	0.0664601	0.0723384	0.074399	0.0729337	0.0413318	0.0505993	0.214973	0.138821	0.0572842	0.0388688	0.0410078	0.0997866	0.0488917	0.0329526	0.0493383	0.0293318	0.0445698	0.0506408	0.0468013	0.0879926	0.0361728	0.039116	0.0416115	0.0714	0.0442432	0.0342642	0.0672836	0.0372485	0.0355684	0.0420446	0.59244	0.273652
0.0560879	0.0554419	0.0558695	0.0558727	0.0458337	0.0528777	0.0683383	0.0763876	0.0705419	0.0342386	0.0533834	0.0597263	0.0335624	0.0499895	0.0550012	0.0707762	0.0319176	0.0360906	0.0552008	0.045041	0.0689682	0.103695	0.0689335	0.0393379	0.203559	0.237993	0.130964	0.0780644	0.0429074	0.275786	0.144979	0.0521998	0.122671	0.0378762	0.0389992	0.060114	0.0599333	0.149261	0.0483235	0.046863	0.0657122	0.129213	0.0447075	0.0469649	0.0599424	0.0377258	0.0501625	0.0347008	0.580311	0.603479
0.0343977	0.03561	0.0324836	0.0346802	0.0599923	0.0379926	0.0382216	0.0406253	0.0577643	0.058501	0.0397925	0.0390742	0.051736	0.0389303	0.0416931	0.0660307	0.0347636	0.0355146	0.0411819	0.0311217	0.0404614	0.0890634	0.111275	0.0833393	0.0980066	0.233961	0.276979	0.203028	0.120904	0.6493	0.415029	0.174805	0.355362	0.0901787	0.0411881	0.0553021	0.0667089	0.320258	0.0698091	0.0451742	0.0721808	0.220365	0.0490856	0.0526153	0.0577798	0.043326	0.0664345	0.0376962	0.243842	0.644036
0.0384775	0.0409828	0.0334211	0.0336638	0.0870028	0.0610976	0.0369113	0.0343607	0.0486433	0.110821	0.0548761	0.0385288	0.106321	0.0461251	0.0423886	0.0547371	0.030939	0.033268	0.036087	0.0367371	0.0365274	0.0830494	0.136714	0.12359	0.0706428	0.21985	0.353145	0.307401	0.209593	0.79021	0.697082	0.329165	0.697651	0.174239	0.0525647	0.044161	0.064126	0.467256	0.112702	0.0362442	0.0577255	0.269424	0.0602662	0.0477001	0.0652081	0.0404292	0.0588718	0.0391986	0.142672	0.471771
0.0554268	0.0569636	0.0563896	0.049487	0.0396185	0.0490659	0.0614221	0.0655949	0.0630409	0.047126	0.0660632	0.0718693	0.0499366	0.0650583	0.0754075	0.075926	0.0453017	0.0407894	0.0595589	0.0563894	0.0396304	0.0439096	0.0314902	0.0359734	0.0914586	0.079623	0.0467778	0.0348379	0.0333496	0.0806742	0.0494524	0.0334571	0.0497249	0.033716	0.0518179	0.0656336	0.0583066	0.0775158	0.0302662	0.0406304	0.052736	0.093258	0.0379717	0.0305407	0.078782	0.0327686	0.0312739	0.0529415	0.217808	0.145103
0.0947454	0.0918219	0.0901138	0.0810292	0.0601417	0.0837514	0.0934251	0.104801	0.0730362	0.0587093	0.0783697	0.0876229	0.0430541	0.0600779	0.0652562	0.063907	0.0432209	0.0484667	0.0786004	0.0738927	0.0381863	0.038024	0.0398058	0.0459035	0.083967	0.0747269	0.0464226	0.0366503	0.0389365	0.103415	0.0565686	0.0315823	0.071347	0.0385773	0.036586	0.049192	0.0449371	0.14942	0.0486184	0.0306728	0.0399075	0.147013	0.0682631	0.0310285	0.137566	0.0504286	0.0335057	0.0836844	0.250962	0.186793
0.0559654	0.052891	0.0520423	0.0562981	0.0442637	0.0486041	0.0588408	0.0758965	0.0761955	0.0401199	0.0528353	0.0646451	0.0353089	0.0475731	0.0560892	0.0665111	0.035302	0.0411614	0.0567574	0.0501164	0.0384201	0.0380773	0.0491602	0.0444955	0.0627371	0.0981592	0.0823813	0.069481	0.0433959	0.201798	0.138539	0.0558572	0.18334	0.0513025	0.0318045	0.0511948	0.0559362	0.357237	0.0785678	0.0325696	0.0540703	0.363849	0.0925562	0.0380048	0.16968	0.0492439	0.03806	0.0681433	0.176168	0.260658
0.0425679	0.0422935	0.0386419	0.0403574	0.0438971	0.0370209	0.0438844	0.0535368	0.0565814	0.0395469	0.0431021	0.0453168	0.0443617	0.0387238	0.0432175	0.0581234	0.0427155	0.0412404	0.0404402	0.0381634	0.0415973	0.0473373	0.0577941	0.049982	0.054136	0.107298	0.115953	0.105131	0.0648884	0.27618	0.230293	0.115191	0.388938	0.125425	0.0324362	0.043476	0.0513409	0.786832	0.166319	0.040089	0.0495176	0.598246	0.15605	0.0395124	0.202631	0.0610418	0.0417995	0.0672376	0.116582	0.235452
0.104364	0.0949627	0.0958706	0.076564	0.064873	0.0804824	0.0795082	0.0924631	0.0559915	0.0608404	0.07374	0.0835078	0.0513685	0.0592043	0.0682749	0.0607984	0.0476367	0.0567187	0.0922506	0.0904817	0.0342448	0.031453	0.0422499	0.0562467	0.0410249	0.0388572	0.0328536	0.037908	0.0481915	0.0383689	0.0375571	0.0361724	0.0314549	0.028193	0.0382782	0.0429155	0.038275	0.0880815	0.0405532	0.0295675	0.0338322	0.110998	0.0820615	0.0450729	0.187772	0.0896293	0.0434824	0.183971	0.0893521	0.0577008
0.0911416	0.0888124	0.087413	0.0722089	0.0580688	0.0770363	0.0785516	0.0963267	0.0650968	0.0531719	0.0729022	0.088448	0.0437559	0.0534794	0.0667988	0.0582116	0.0470642	0.0549385	0.0834323	0.0791334	0.0306082	0.0303058	0.0368815	0.0491984	0.0362084	0.0418468	0.0323461	0.0364567	0.0414651	0.0613142	0.0475927	0.033835	0.0702139	0.040669	0.0314456	0.0413522	0.0420839	0.181235	0.0656081	0.0280652	0.0356753	0.247818	0.130341	0.0456727	0.30698	0.0983991	0.0422169	0.205245	0.0964958	0.0839785
0.059164	0.0541778	0.0478357	0.0448698	0.0411822	0.0420176	0.0454555	0.0628357	0.0567816	0.0388353	0.0455455	0.0537353	0.0306424	0.0408195	0.0417995	0.0460773	0.0496963	0.0468256	0.0533492	0.0556804	0.0360694	0.0370789	0.0386888	0.0388836	0.0430455	0.0493201	0.0465214	0.0493571	0.0368928	0.100419	0.0827847	0.0504243	0.164862	0.0717145	0.0292936	0.0407427	0.0413734	0.457696	0.142324	0.0365945	0.0422361	0.695555	0.226671	0.0543651	0.472442	0.107693	0.041079	0.183481	0.0741923	0.0985171
0.0963062	0.0884292	0.090813	0.0692146	0.0666181	0.0806021	0.071291	0.0836675	0.0538777	0.0630438	0.0778033	0.081052	0.0553303	0.0559809	0.0680401	0.0572756	0.0411469	0.0483638	0.0712922	0.0784088	0.0305059	0.0344821	0.0471602	0.0552416	0.0300154	0.0333318	0.0399337	0.0416268	0.0555996	0.0314236	0.0343474	0.0371338	0.0369114	0.0344393	0.0423446	0.0367704	0.0357294	0.087365	0.0479867	0.0303671	0.030818	0.141158	0.118966	0.0625251	0.300808	0.150888	0.0676068	0.350062	0.0452513	0.0387306
0.0917418	0.0845372	0.0779746	0.0656682	0.0586623	0.0677003	0.0578409	0.0731306	0.0496291	0.0464476	0.0569247	0.0662659	0.0358653	0.043911	0.0497012	0.0405675	0.0491333	0.0544857	0.0771035	0.0817426	0.0393913	0.0358338	0.0424055	0.0545256	0.029028	0.0333679	0.0399661	0.0436235	0.0507061	0.0395383	0.0422434	0.0324269	0.0592467	0.0414849	0.0322597	0.0306471	0.0335633	0.184037	0.0974975	0.0410701	0.0341923	0.310609	0.239907	0.0910133	0.657812	0.238044	0.0820124	0.519965	0.0412247	0.0403996
0.119208	0.116206	0.112924	0.095187	0.0902992	0.104934	0.0806048	0.0931659	0.0486491	0.0790124	0.0831891	0.0785259	0.0590121	0.0482649	0.0529248	0.038455	0.0369026	0.0439664	0.080721	0.0937697	0.0406172	0.0466184	0.0597261	0.0783083	0.0347195	0.0470709	0.0742353	0.0645498	0.0841175	0.0473336	0.0512854	0.061684	0.0351794	0.0342852	0.0384357	0.0344938	0.0362553	0.0564318	0.052958	0.0405652	0.0493285	0.0854814	0.147213	0.127279	0.341669	0.309588	0.175642	0.738094	0.0305681	0.0409955
0.35356	0.435395	0.611865	0.864981	0.230931	0.280984	0.258594	0.364648	0.247999	0.12552	0.107135	0.0875844	0.0734934	0.0442663	0.0415186	0.0370869	0.0263853	0.0444394	0.123171	0.164327	0.0310133	0.047911	0.0872958	0.158274	0.0363311	0.0464494	0.101838	0.12035	0.145147	0.0564063	0.0684139	0.0770308	0.0392865	0.037847	0.0373622	0.0428906	0.0531944	0.032954	0.0321365	0.0422471	0.0714832	0.0393126	0.0637975	0.0913956	0.0717704	0.0940342	0.112768	0.0980027	0.0400662	0.037196
0.144243	0.176215	0.261802	0.413115	0.107377	0.127536	0.123522	0.193712	0.266192	0.0638499	0.0601163	0.0574361	0.049471	0.0353862	0.0351904	0.0339296	0.0261601	0.02989	0.059147	0.0723062	0.0319404	0.0357686	0.0482644	0.0779032	0.0377606	0.0359896	0.0551177	0.061402	0.0756534	0.0417291	0.0426786	0.0439352	0.0305683	0.0313748	0.0340142	0.0418112	0.047796	0.0363612	0.035397	0.0405307	0.0643901	0.0386217	0.0563599	0.0757253	0.065515	0.0819081	0.0980183	0.0913371	0.0343503	0.0262651
0.0520014	0.0662852	0.0955294	0.163859	0.0466845	0.0528992	0.0541904	0.0829646	0.194823	0.0371865	0.0409363	0.0391352	0.0341575	0.0316215	0.0374242	0.0354237	0.0324533	0.0320348	0.0275736	0.0359599	0.0383403	0.0387674	0.0359553	0.0414588	0.0409025	0.0330314	0.0383029	0.0380559	0.0444061	0.0355216	0.0357753	0.0375408	0.0392807	0.0287645	0.0367101	0.0449492	0.0413752	0.0350255	0.0336856	0.0394034	0.0499592	0.0334977	0.041982	0.0500243	0.046261	0.0553496	0.0620662	0.057784	0.0340601	0.0329405
0.0482861	0.0576333	0.0815577	0.119824	0.0412299	0.0430361	0.0452082	0.0608675	0.119175	0.0349356	0.0341719	0.033763	0.0328601	0.0347075	0.0363589	0.0385325	0.0395556	0.0316259	0.0245228	0.0269456	0.0376291	0.0424487	0.0405015	0.0399067	0.0413853	0.0318997	0.0456463	0.0424148	0.0392424	0.0442726	0.0432195	0.0408658	0.0459589	0.03948	0.0368345	0.0434518	0.0465515	0.043214	0.0343322	0.03942	0.0548943	0.0328885	0.0465675	0.0577685	0.0551588	0.0652589	0.0670656	0.0648124	0.0430011	0.0375099
0.0325595	0.0316766	0.0326586	0.044309	0.036867	0.036644	0.0319348	0.0335968	0.0688145	0.0530966	0.0405734	0.0347398	0.0465163	0.0432317	0.0381823	0.0348045	0.0491633	0.0494062	0.0468781	0.0406104	0.0422532	0.0665911	0.0635563	0.0423963	0.0504342	0.054063	0.0598315	0.0544951	0.0557713	0.0610645	0.0673987	0.0594431	0.0571302	0.0456512	0.0357977	0.0393173	0.0450045	0.0379945	0.0326429	0.0409658	0.0439498	0.0330792	0.0304979	0.037533	0.0299603	0.0365724	0.0446158	0.0352021	0.0468966	0.0523522
0.039427	0.048233	0.0740544	0.129404	0.0374085	0.0453647	0.0605938	0.116732	0.508143	0.0327016	0.0378856	0.0667035	0.0311845	0.040553	0.0585938	0.0714742	0.0388661	0.0362376	0.030585	0.0286033	0.0354114	0.0423037	0.0411046	0.0367489	0.0405544	0.0381001	0.0386368	0.0333785	0.0347624	0.0473567	0.0418554	0.0404352	0.0347904	0.0270505	0.0347126	0.0458507	0.0391004	0.0383997	0.0276717	0.0341642	0.0362876	0.040326	0.0277643	0.0346862	0.0413247	0.0382757	0.0412975	0.046273	0.0455356	0.0487351
0.0341186	0.034924	0.041306	0.0609452	0.0461106	0.0380161	0.0305957	0.0420199	0.179062	0.0469077	0.0310213	0.0330067	0.0358276	0.0299922	0.0380274	0.0620376	0.0431831	0.0463402	0.0473339	0.0403192	0.0411085	0.061232	0.0702258	0.0614453	0.0432536	0.0564953	0.0646358	0.056405	0.0528574	0.07386	0.0694783	0.0549326	0.057183	0.0325345	0.0352079	0.0389143	0.046517	0.0438204	0.0285594	0.0336581	0.0381709	0.03782	0.0307363	0.0322417	0.0399544	0.0360277	0.0301533	0.0426252	0.0525299	0.0666616
0.0457799	0.0460241	0.0419061	0.0418316	0.0641424	0.0610125	0.0491001	0.0353969	0.0634882	0.080076	0.0559893	0.0396202	0.0698867	0.0447114	0.0366655	0.0443854	0.0499373	0.0588934	0.0582459	0.0495035	0.0534323	0.0801509	0.0917703	0.0743227	0.0602281	0.0864158	0.0964724	0.0889599	0.0863261	0.0997058	0.102966	0.0909087	0.0878803	0.0530214	0.0364494	0.0344819	0.0417971	0.0581932	0.0382129	0.0413792	0.0454176	0.049288	0.0341023	0.0306922	0.0452266	0.0358846	0.0372346	0.0364939	0.063267	0.0886426
0.080532	0.0745174	0.0629941	0.0517271	0.105773	0.101342	0.0807117	0.0540425	0.0373237	0.123162	0.0823827	0.0551013	0.0901027	0.0532324	0.0324185	0.0326023	0.0545378	0.0768475	0.0812194	0.0754229	0.0596434	0.0926143	0.127764	0.115012	0.0746226	0.101644	0.127718	0.132737	0.12932	0.118973	0.131302	0.128728	0.0984075	0.0615195	0.0336882	0.0313009	0.0444724	0.0547048	0.0374355	0.0326238	0.0458165	0.0505262	0.0338579	0.0392378	0.036141	0.03687	0.0401773	0.0382838	0.0612086	0.0927828
0.0442974	0.0420644	0.0369876	0.0384242	0.0443024	0.0409665	0.0639157	0.0975376	0.236905	0.0410794	0.0992854	0.247777	0.0594757	0.159613	0.338644	0.584627	0.0309358	0.0340445	0.0328463	0.0353401	0.0341299	0.0573253	0.0653735	0.0531163	0.0430121	0.0771717	0.0704279	0.0538938	0.0270811	0.0734076	0.0489123	0.0282826	0.0338925	0.0487643	0.138668	0.260698	0.274627	0.0336446	0.0525279	0.126999	0.181437	0.0397513	0.0468443	0.118411	0.0320077	0.0601063	0.0763894	0.0342117	0.0572946	0.0802685
0.0474646	0.0434552	0.0381343	0.0334969	0.0559862	0.0453472	0.041378	0.049384	0.148316	0.0406672	0.0337013	0.0581829	0.0334158	0.0464946	0.0996942	0.317403	0.0408966	0.0402982	0.0377811	0.0443889	0.0411195	0.0620901	0.0743787	0.0648485	0.0508685	0.0819006	0.0906075	0.0784297	0.0634916	0.0955448	0.0846769	0.0540676	0.0529991	0.0376245	0.0577873	0.114253	0.212706	0.0407105	0.0460661	0.0847613	0.127207	0.0370627	0.0479185	0.0928812	0.0336918	0.0534751	0.0720188	0.0344218	0.0543212	0.0943269
0.0350462	0.0401209	0.0307209	0.0369824	0.0543548	0.0441997	0.0397809	0.0381574	0.0630116	0.0551812	0.0449101	0.0362437	0.0492668	0.0373486	0.0408508	0.137738	0.036132	0.0381944	0.0355789	0.0327226	0.0348647	0.0506558	0.0538896	0.061978	0.0535905	0.0710101	0.0757571	0.0742025	0.0596267	0.0999985	0.0853482	0.0635648	0.0659883	0.0378359	0.0377845	0.0471274	0.111527	0.0465898	0.031998	0.040528	0.0641633	0.0366212	0.0352372	0.0465956	0.0400431	0.0306586	0.0387741	0.0321696	0.0679611	0.0923071
0.0738599	0.0714341	0.0611357	0.0489287	0.108357	0.0981466	0.0740522	0.0522051	0.0336566	0.10331	0.0687574	0.0425109	0.0791048	0.047518	0.0327188	0.0757911	0.042849	0.0547796	0.0568761	0.0574094	0.0549295	0.080307	0.0924182	0.106787	0.0746223	0.108423	0.124239	0.127779	0.124392	0.138972	0.128678	0.119933	0.0957771	0.0577836	0.0356691	0.0478668	0.0951448	0.057631	0.0347403	0.0412722	0.0715441	0.0550989	0.0391993	0.0540796	0.0447578	0.0425853	0.0552974	0.0364228	0.0902949	0.128021
0.0665259	0.0659813	0.0567781	0.0533643	0.0848492	0.0778736	0.056769	0.0443149	0.0505542	0.0606001	0.0499183	0.0524587	0.0407148	0.0488892	0.118142	0.468304	0.0284523	0.0337555	0.0429835	0.0477052	0.0417876	0.0619295	0.0825564	0.0949334	0.049247	0.0869034	0.111201	0.107846	0.0793538	0.106141	0.0924383	0.0635825	0.0506238	0.0385507	0.0741774	0.17398	0.524813	0.0396539	0.059644	0.138834	0.27277	0.0424472	0.0808174	0.170094	0.0464187	0.0921301	0.153664	0.050693	0.0529033	0.0939703
0.0537131	0.0564398	0.0491348	0.052083	0.0842778	0.0746164	0.056068	0.0443358	0.0400514	0.0720884	0.0537258	0.0315549	0.0580218	0.043987	0.0512811	0.20361	0.031445	0.0373698	0.0385597	0.0453467	0.0427652	0.0561929	0.0663141	0.0897889	0.0581168	0.0868516	0.0988051	0.109379	0.0881995	0.111718	0.103196	0.0849493	0.0625134	0.0364844	0.0407783	0.0774551	0.248589	0.0393326	0.0322935	0.0659707	0.129024	0.0426511	0.0433931	0.0818287	0.0381841	0.0523947	0.0988916	0.0404581	0.0634815	0.100157
0.0699344	0.0724664	0.0630016	0.0591857	0.117174	0.098827	0.0802058	0.0616966	0.0345133	0.107051	0.0784807	0.0391071	0.0935132	0.0550448	0.0338168	0.0878698	0.0316279	0.048317	0.0468086	0.0571936	0.0447542	0.0718573	0.0825371	0.115634	0.0676072	0.107702	0.127176	0.14778	0.128911	0.143905	0.14313	0.130682	0.109409	0.0657179	0.037486	0.0452933	0.131692	0.0672034	0.03584	0.0420173	0.0792538	0.0594963	0.0338494	0.056169	0.0405846	0.0387355	0.0740329	0.0329008	0.0854919	0.129037
0.0364136	0.0316032	0.0304002	0.0375944	0.0368827	0.0381834	0.0326575	0.0322574	0.0470395	0.0503822	0.0408944	0.0415209	0.0546437	0.0474092	0.0442367	0.0376735	0.0529745	0.0451302	0.0454001	0.0349817	0.0447061	0.0616658	0.0549215	0.0353339	0.0480902	0.0517346	0.0492936	0.0417733	0.0464949	0.0536012	0.0591521	0.0453908	0.0584381	0.0486075	0.0485604	0.0400209	0.0487942	0.0355732	0.036022	0.0412838	0.0459656	0.0344116	0.0345947	0.0393866	0.0345449	0.0374938	0.0540887	0.0415076	0.0481544	0.0446424
0.0505442	0.043676	0.0325095	0.0271012	0.0528815	0.0538565	0.0485119	0.0430374	0.0325704	0.0667823	0.0560427	0.0511815	0.0681761	0.0552143	0.0414462	0.034552	0.0521115	0.0541114	0.0643488	0.0474695	0.0585262	0.0809628	0.0795215	0.0528333	0.0512215	0.0653696	0.0606415	0.0551166	0.059911	0.0565197	0.0635732	0.0642799	0.0642966	0.0520296	0.0449516	0.0434838	0.0310232	0.0367331	0.0315945	0.0401674	0.0399569	0.0340965	0.0317945	0.0341021	0.0349077	0.0384695	0.0442279	0.0357384	0.0484917	0.0465732
0.039368	0.0331764	0.0349844	0.0329407	0.0395766	0.0424139	0.0396722	0.0328836	0.0334295	0.046312	0.0462354	0.0342275	0.0537156	0.0462118	0.0429716	0.0429652	0.062855	0.0474385	0.0376917	0.0296709	0.0852655	0.0636605	0.0397671	0.0373588	0.0659656	0.0469339	0.0384001	0.0365822	0.0358493	0.0420861	0.0471948	0.0494439	0.0490531	0.0557708	0.0493192	0.0512049	0.0502837	0.035374	0.0377206	0.0450857	0.0603982	0.0311694	0.0401544	0.0509456	0.0377661	0.0450811	0.0727681	0.0540302	0.0639593	0.0442756
0.0369179	0.0354951	0.0342877	0.0351791	0.04466	0.0418523	0.0352564	0.035872	0.0354108	0.0440801	0.0443718	0.041745	0.0503933	0.0411857	0.0431568	0.0454548	0.0683526	0.0515556	0.0339602	0.0284912	0.0989632	0.0646331	0.0438013	0.0459893	0.0714251	0.0478015	0.0410597	0.0364832	0.0405112	0.0436595	0.0473382	0.0463996	0.0488723	0.0538908	0.0419153	0.0452339	0.0533604	0.039424	0.0425136	0.0434544	0.0592097	0.0350137	0.0446995	0.0515146	0.0407802	0.0535086	0.081268	0.0504504	0.0640616	0.0431639
0.0619886	0.0553689	0.0498058	0.0391265	0.0916249	0.08286	0.0619594	0.047354	0.0331422	0.109135	0.0699229	0.0465583	0.0907422	0.0541588	0.0358142	0.0337535	0.0563536	0.0666183	0.0756044	0.0672825	0.0659639	0.104515	0.134888	0.104723	0.0633143	0.100516	0.118005	0.116991	0.116364	0.102764	0.116794	0.108419	0.0899006	0.0615365	0.0426063	0.0383	0.0409789	0.0475013	0.0338674	0.0346147	0.0385819	0.043177	0.0298567	0.0354013	0.0353585	0.0341495	0.0333489	0.0347134	0.0581544	0.0812341
0.0439348	0.0460959	0.0349372	0.0350564	0.0796812	0.060961	0.0520657	0.0419651	0.0332612	0.0923809	0.0653699	0.0455259	0.0954984	0.0575548	0.0366331	0.0295931	0.0615206	0.0556275	0.0623579	0.0512593	0.0830221	0.121058	0.134384	0.0925567	0.0816911	0.112178	0.119782	0.120485	0.108265	0.106521	0.134438	0.119287	0.111113	0.0720553	0.0470883	0.0359301	0.0304298	0.0537545	0.0387627	0.0355978	0.0321983	0.0428973	0.0321288	0.0309106	0.033581	0.0371315	0.03158	0.0424901	0.0716537	0.0878575
0.0364394	0.036012	0.0291093	0.0298861	0.0476102	0.0387831	0.0361565	0.0363499	0.0335204	0.0620368	0.0415242	0.0389475	0.0708144	0.0445114	0.0423577	0.0355088	0.0656354	0.0566634	0.0405308	0.0404221	0.126225	0.136506	0.0955313	0.0581855	0.125776	0.128199	0.0944309	0.0745124	0.0768584	0.0912896	0.101299	0.0887756	0.0908197	0.0700151	0.04814	0.0406116	0.034409	0.052459	0.0502998	0.0408648	0.0330595	0.0390317	0.0367247	0.0329296	0.0320716	0.0388616	0.0512822	0.0447809	0.109705	0.0955803
0.0384231	0.0342507	0.0334341	0.0339669	0.0403337	0.0361945	0.0360839	0.0315495	0.0340018	0.049894	0.043048	0.0357656	0.0575062	0.0453873	0.050272	0.0476886	0.0572372	0.043922	0.0332331	0.0338902	0.111603	0.0892654	0.0512607	0.0394448	0.120234	0.073699	0.052989	0.0441842	0.0516472	0.0510939	0.0501774	0.0553782	0.069275	0.0671999	0.0527321	0.0435552	0.0447361	0.0495826	0.0539973	0.0464939	0.0492496	0.0391995	0.0492802	0.0490309	0.0476393	0.061579	0.0669925	0.0648971	0.104107	0.0635461
0.0696473	0.0693833	0.0622853	0.0508104	0.111157	0.096223	0.0753625	0.0545553	0.0323168	0.120507	0.0738569	0.048744	0.0956383	0.0574849	0.039053	0.0487038	0.0523628	0.0602638	0.0622544	0.0654342	0.0590734	0.0875081	0.114675	0.120945	0.0714782	0.105937	0.130869	0.147864	0.14128	0.130814	0.146973	0.143885	0.115548	0.0710901	0.0443339	0.0406372	0.0655271	0.0686968	0.0442266	0.042226	0.0528111	0.0596608	0.0368849	0.0441321	0.0441126	0.0423888	0.0446853	0.0400304	0.074553	0.10863
0.0586967	0.0543348	0.0496698	0.04615	0.105324	0.0778668	0.0618616	0.0503993	0.0305813	0.106424	0.0679041	0.039567	0.0895416	0.0563492	0.0320151	0.0388893	0.0440126	0.0557174	0.0545122	0.0670091	0.0553391	0.0861749	0.130231	0.132648	0.0543767	0.0934899	0.139151	0.158665	0.133424	0.133037	0.148237	0.144766	0.122543	0.0684729	0.0412889	0.0358249	0.048502	0.0739396	0.0444577	0.0367226	0.0376111	0.063155	0.0391567	0.0376882	0.0469746	0.0382809	0.0316769	0.0362888	0.0605864	0.100522
0.041361	0.0430671	0.0388765	0.0412027	0.0899189	0.0633519	0.052515	0.0462217	0.0335342	0.0896745	0.0577769	0.0360192	0.0895625	0.0572635	0.0328465	0.0370205	0.040732	0.0497785	0.0512028	0.0542098	0.0612807	0.0978216	0.140849	0.119477	0.0672923	0.111981	0.145415	0.156588	0.131303	0.13868	0.163781	0.142167	0.129825	0.0819218	0.0532296	0.0421236	0.0397573	0.0801239	0.0475128	0.0393255	0.0385828	0.0668471	0.0412524	0.0367414	0.0470883	0.0396049	0.0279855	0.0457755	0.0756875	0.112014
0.0338828	0.0334037	0.0292129	0.0291338	0.0461555	0.0372907	0.041959	0.0371057	0.0343617	0.0559666	0.0413119	0.0353689	0.0658712	0.0458753	0.0361485	0.034569	0.0377912	0.0403821	0.033894	0.0275037	0.0782839	0.0906647	0.0746447	0.0561666	0.100363	0.111833	0.078487	0.0802479	0.0667569	0.0903264	0.0956175	0.0800419	0.093245	0.0811501	0.0518123	0.0407054	0.0331387	0.0709371	0.0667639	0.0428212	0.0441797	0.0556834	0.0636934	0.0499189	0.0674566	0.065625	0.0492573	0.0736141	0.118401	0.106789
0.0430248	0.0365025	0.0423952	0.0387119	0.0416003	0.0416599	0.0385659	0.0361582	0.0370243	0.0487594	0.037361	0.034162	0.0515837	0.0402674	0.0377124	0.0372881	0.0524146	0.0469759	0.0309806	0.0352905	0.114936	0.0995209	0.0548714	0.0423255	0.145376	0.104973	0.0555657	0.0461785	0.0481355	0.0646291	0.0607662	0.0517079	0.0731573	0.0712129	0.0520558	0.0406497	0.0360699	0.0709398	0.0731401	0.0527392	0.0441035	0.0577	0.0691008	0.0547945	0.0665312	0.0653545	0.0641895	0.0733592	0.147105	0.0985186
0.0555462	0.0565515	0.051238	0.0539142	0.102371	0.0763333	0.0676956	0.054009	0.0322989	0.0966297	0.0671149	0.042676	0.0837439	0.0563339	0.0289398	0.0526972	0.0362349	0.043268	0.049239	0.0542906	0.0400242	0.0682426	0.0902405	0.111231	0.0653767	0.0942194	0.112952	0.139179	0.115395	0.131418	0.141376	0.128095	0.120677	0.0755267	0.0398726	0.033314	0.0770345	0.0780039	0.040717	0.0333542	0.0533186	0.0647547	0.0386029	0.0375419	0.0517761	0.0332383	0.0507841	0.0381098	0.075014	0.11504
0.0338154	0.0355348	0.0348132	0.0361805	0.0660488	0.046685	0.0486013	0.0411742	0.0377563	0.0638506	0.0486825	0.0345067	0.0635022	0.0523456	0.0309575	0.0438754	0.0328843	0.0453435	0.0400817	0.0479066	0.0428019	0.0589353	0.0819057	0.0846832	0.0564194	0.0796787	0.0880355	0.112585	0.0797074	0.107261	0.118773	0.10197	0.111244	0.0743576	0.0450263	0.0388533	0.0560652	0.0942187	0.0555038	0.0417184	0.0458173	0.0722614	0.0546274	0.0446992	0.0724583	0.0487478	0.0386244	0.054336	0.0714685	0.094871
0.0357911	0.0373508	0.0331229	0.0345791	0.0692877	0.044063	0.0477002	0.0404983	0.0329732	0.066062	0.0486168	0.0335489	0.0771294	0.0521146	0.0340604	0.0384352	0.0332407	0.0394357	0.0432683	0.0478509	0.0526493	0.0784143	0.104665	0.0995656	0.0582473	0.0969767	0.11954	0.133801	0.100754	0.135069	0.156869	0.123866	0.135101	0.0887298	0.0525592	0.0383637	0.0479637	0.103497	0.059301	0.040919	0.0442614	0.0833721	0.0554526	0.0403631	0.0658601	0.043176	0.0323778	0.0483048	0.0820912	0.114713
0.0714742	0.0706709	0.0658486	0.0647324	0.0958629	0.0845954	0.0602826	0.0462664	0.0335398	0.0599489	0.0440507	0.0365138	0.0413893	0.0457625	0.0959729	0.371662	0.0308773	0.0353062	0.0523622	0.0512529	0.0408743	0.0551341	0.0726872	0.096463	0.0401971	0.0694698	0.0941224	0.104034	0.0776682	0.0927383	0.0826824	0.0600713	0.0453479	0.0359557	0.0721588	0.194369	0.684121	0.0384516	0.0669403	0.154922	0.357995	0.0450333	0.0825838	0.207424	0.0523645	0.1175	0.237919	0.0609159	0.044996	0.0719666
0.0451387	0.0465999	0.0497441	0.0469748	0.0811867	0.0665971	0.0544943	0.0415856	0.0302671	0.0618029	0.0512845	0.0312372	0.0559205	0.0471758	0.0452935	0.164684	0.0273505	0.0322815	0.0429525	0.0421344	0.037528	0.047061	0.0573819	0.0811329	0.0438912	0.067027	0.0719399	0.0867939	0.0697028	0.0790405	0.0818158	0.0687685	0.0599904	0.040473	0.0437793	0.0710722	0.270202	0.0427183	0.0345374	0.0608301	0.134294	0.0410827	0.0418179	0.0749717	0.0379471	0.0497135	0.127106	0.0405831	0.0514461	0.0786611
0.0646221	0.0743242	0.0707011	0.0690136	0.128971	0.104408	0.0835518	0.0604368	0.0441392	0.111558	0.0853809	0.0479984	0.0973549	0.0666592	0.0397822	0.075105	0.0304728	0.047295	0.0572816	0.0568482	0.0416019	0.0636962	0.0988239	0.130169	0.0549883	0.0883568	0.122588	0.153858	0.130546	0.138882	0.1413	0.134696	0.11488	0.0700473	0.05285	0.0531494	0.150861	0.0687497	0.0350157	0.0460143	0.0960653	0.0672168	0.029555	0.0621569	0.0349284	0.0456103	0.120805	0.0355495	0.0666617	0.116118
0.0538571	0.0570896	0.0559722	0.0578934	0.103914	0.0764771	0.0628344	0.0515121	0.0405843	0.0940035	0.0715487	0.0402977	0.0878644	0.059787	0.0345053	0.0533375	0.0363049	0.0475297	0.0542129	0.0548475	0.0439991	0.0802492	0.115055	0.127986	0.0650801	0.100479	0.132833	0.161169	0.123016	0.152337	0.15644	0.137825	0.142299	0.0842083	0.0545463	0.0514924	0.0884551	0.108989	0.0541681	0.0516001	0.066533	0.105035	0.0468029	0.0435821	0.0569084	0.0405762	0.0732521	0.0410772	0.0732888	0.120064
0.0581183	0.0587446	0.0566801	0.0531753	0.0677422	0.0569945	0.043673	0.044345	0.0337316	0.0420375	0.0376936	0.0464611	0.0356284	0.0661584	0.139447	0.362115	0.0297931	0.0340471	0.0452889	0.0470694	0.0364711	0.0587096	0.0686596	0.0740648	0.0466135	0.0731599	0.0793334	0.0842277	0.059184	0.0787234	0.0626699	0.0424429	0.0389839	0.0561639	0.129349	0.314158	0.885482	0.0391365	0.0987306	0.291129	0.631366	0.0438256	0.109544	0.344853	0.058615	0.173744	0.392724	0.0805425	0.0490249	0.0739324
0.0927971	0.0938987	0.0905093	0.0913112	0.126966	0.115584	0.0893313	0.072207	0.0413368	0.0925811	0.0721165	0.0397139	0.0621746	0.0442557	0.0476171	0.154722	0.0347649	0.0448113	0.0701549	0.0644104	0.0353219	0.0656319	0.100358	0.118275	0.0447479	0.0787845	0.110154	0.124494	0.110673	0.110446	0.106062	0.100242	0.067403	0.0407824	0.0461354	0.108889	0.366584	0.0495943	0.0397134	0.100873	0.268649	0.0519092	0.0581021	0.179948	0.0439341	0.114126	0.362351	0.0675288	0.042632	0.0830836
0.0768266	0.079399	0.0821746	0.0834819	0.127385	0.106628	0.0881443	0.0691911	0.0417281	0.105878	0.0835603	0.0472202	0.0857622	0.055451	0.0403923	0.0840104	0.0336697	0.0460069	0.0673889	0.0621245	0.0377127	0.0693342	0.111209	0.13205	0.0504663	0.086525	0.120226	0.141313	0.123614	0.124436	0.122861	0.122101	0.107387	0.0581548	0.047158	0.0624448	0.169653	0.0694587	0.0333636	0.0545946	0.127537	0.0748399	0.0312616	0.0844358	0.0278398	0.0538727	0.204961	0.0386081	0.0535245	0.0935628
0.0472704	0.0475193	0.0539638	0.0584349	0.0875633	0.0685968	0.0539917	0.0468013	0.0410867	0.077027	0.0603875	0.0402087	0.0726775	0.048183	0.0394596	0.0569403	0.0312024	0.0376484	0.0520502	0.0459084	0.0453032	0.0815287	0.10662	0.10263	0.0593082	0.094358	0.116155	0.124336	0.0965992	0.128917	0.131174	0.111195	0.135027	0.0782787	0.0479834	0.0475141	0.0859178	0.109202	0.0598466	0.036699	0.0632654	0.113398	0.0378716	0.0397229	0.0512634	0.0337666	0.118088	0.0362993	0.0723424	0.10459
0.0720634	0.076259	0.0715547	0.0608763	0.0727623	0.0650136	0.0439101	0.0461247	0.0409942	0.0457741	0.0444635	0.0445838	0.0398856	0.0699381	0.119257	0.24708	0.0362546	0.0417145	0.0504718	0.0492186	0.0457305	0.0774882	0.081593	0.0748942	0.0627573	0.0930686	0.101133	0.0843492	0.0670343	0.0966515	0.0814866	0.0473057	0.0393658	0.0692183	0.165196	0.355612	0.627049	0.0434235	0.13891	0.427561	0.87366	0.0466008	0.189872	0.685033	0.0959041	0.364126	0.727151	0.162092	0.0595683	0.0938622
0.119927	0.123116	0.119904	0.111215	0.123942	0.125491	0.090065	0.0803366	0.0428743	0.0868305	0.0702908	0.0471021	0.0485009	0.0395159	0.0508248	0.138608	0.0341435	0.0483814	0.073524	0.0747428	0.0438837	0.0943361	0.114444	0.120032	0.0616779	0.105502	0.135239	0.12681	0.117556	0.123133	0.107268	0.0823825	0.0615886	0.0395964	0.0591846	0.153242	0.358619	0.0459344	0.0495779	0.16062	0.411024	0.0516039	0.0910431	0.330767	0.063139	0.215885	0.704179	0.127219	0.0538539	0.0989901
0.0411039	0.043982	0.0465093	0.051885	0.0696617	0.059198	0.0521106	0.04131	0.0389856	0.0698834	0.0474304	0.0289831	0.053505	0.0426748	0.0394241	0.0741616	0.0317545	0.0339222	0.0434888	0.0387409	0.0345966	0.0546149	0.0708397	0.0803378	0.0394041	0.06279	0.072555	0.0813713	0.076459	0.0794688	0.0789232	0.0777856	0.0869329	0.0495968	0.0409514	0.0481834	0.127575	0.0660039	0.0348087	0.0408263	0.0979845	0.0704628	0.0311475	0.0617967	0.041124	0.047737	0.221872	0.0438447	0.0496217	0.0732278
0.0423677	0.0435204	0.0539812	0.0556415	0.0665522	0.0543249	0.0476605	0.0403669	0.0431993	0.0709575	0.0510674	0.0392665	0.0677614	0.0444612	0.0390912	0.0467152	0.0274358	0.0388506	0.0417656	0.0354619	0.0435091	0.0795711	0.0920644	0.0825287	0.0542701	0.0861102	0.10419	0.100573	0.0829896	0.115785	0.115966	0.0972903	0.11888	0.0710411	0.042463	0.0419755	0.066704	0.0993862	0.0510548	0.0323247	0.0581991	0.0992461	0.0340491	0.0421265	0.0396545	0.0409959	0.141812	0.0365587	0.0611312	0.0944549
0.0763649	0.0746305	0.0787767	0.0703886	0.0864944	0.0839016	0.0626196	0.0562103	0.0420453	0.0730547	0.0583901	0.0385498	0.053167	0.0396166	0.0407513	0.0831165	0.038994	0.046708	0.0635379	0.0558532	0.0421841	0.0755924	0.089394	0.0912759	0.0474659	0.078428	0.10188	0.0968361	0.092878	0.0960788	0.0898791	0.0798294	0.0645008	0.0372364	0.0467371	0.0938672	0.181721	0.0451139	0.035992	0.0903134	0.217089	0.0398994	0.0599978	0.210925	0.0475098	0.188317	0.651219	0.152745	0.0461951	0.0793948
0.0720211	0.0739488	0.0828269	0.0840382	0.0985453	0.0918256	0.0704198	0.0567323	0.0422322	0.102126	0.0739126	0.0481569	0.0776135	0.0497749	0.0364644	0.0467845	0.0313194	0.0457984	0.0587732	0.0492396	0.046315	0.080067	0.10223	0.104795	0.0415825	0.08263	0.113916	0.109595	0.123317	0.102677	0.116616	0.110575	0.0994575	0.0537751	0.0380542	0.0485146	0.0781627	0.0592494	0.0323816	0.0396697	0.0881275	0.0575965	0.0304322	0.0881932	0.0352613	0.0984436	0.299942	0.10285	0.0390252	0.0767778
0.15874	0.15174	0.149915	0.12852	0.117904	0.123695	0.0892667	0.0933396	0.0388037	0.0873089	0.0707338	0.053289	0.0519563	0.0368766	0.0368075	0.0499546	0.0354665	0.0519888	0.0887972	0.0965353	0.044398	0.074965	0.0951035	0.111366	0.053152	0.0789318	0.107347	0.0934636	0.103815	0.0707603	0.0679068	0.0710736	0.0437449	0.0423992	0.052887	0.091563	0.122266	0.0543818	0.0836175	0.146228	0.242034	0.0584496	0.230735	0.433297	0.258735	0.69539	0.759239	0.677443	0.0381681	0.0605974
0.0612789	0.0648449	0.073037	0.0667716	0.0702494	0.0667869	0.0537806	0.0503448	0.0358373	0.0666005	0.0555775	0.0396916	0.0559057	0.0405639	0.0340693	0.0404587	0.0314877	0.0398258	0.0595846	0.0532639	0.0391388	0.0479973	0.0633574	0.0728244	0.037488	0.0527181	0.0690375	0.0703939	0.0756532	0.0676261	0.0691833	0.0674376	0.0572051	0.0380493	0.0341859	0.044242	0.0658458	0.0347703	0.0265189	0.0442568	0.0819555	0.0339811	0.0447626	0.106447	0.0662523	0.181969	0.343156	0.238851	0.0305934	0.0496365
0.0555049	0.0485924	0.0455033	0.03988	0.0381156	0.0430517	0.0449465	0.0401178	0.0404937	0.0386509	0.0387668	0.0372897	0.041128	0.0357124	0.0306717	0.035469	0.0289731	0.035355	0.0354565	0.034952	0.0572499	0.0565043	0.0445859	0.0371905	0.0794696	0.0747821	0.0433952	0.0446534	0.0420422	0.0609989	0.0642764	0.0557138	0.0728582	0.0799223	0.0581963	0.0419235	0.0376064	0.0909028	0.0807274	0.0503437	0.0524213	0.0648434	0.0972978	0.0676363	0.102277	0.0855014	0.0598046	0.102595	0.110576	0.0876101
0.0477353	0.0374136	0.034747	0.0322371	0.0463965	0.0483119	0.0393427	0.032335	0.0336646	0.0436515	0.034144	0.0342533	0.0429744	0.0402364	0.0371166	0.0375096	0.0395955	0.0395486	0.0373706	0.0379984	0.0784748	0.0711331	0.0392924	0.0379772	0.108233	0.0869949	0.0491904	0.0437015	0.0498481	0.0582288	0.0583339	0.0588607	0.0739565	0.0836024	0.0594559	0.0415753	0.047298	0.0792923	0.0852752	0.0556321	0.0504107	0.0649691	0.0784701	0.0578876	0.0647144	0.065942	0.0542443	0.070791	0.135991	0.0961246
0.0419695	0.0447355	0.0461356	0.0462725	0.0816834	0.0553022	0.0445168	0.0417156	0.0309507	0.0746594	0.0537728	0.0375897	0.0736992	0.0532027	0.0389686	0.0461842	0.0336616	0.0388678	0.0432136	0.0498369	0.0469044	0.0918687	0.127634	0.112987	0.0698095	0.115295	0.151031	0.159209	0.114258	0.172812	0.189758	0.137864	0.146633	0.0906487	0.054501	0.0444501	0.0619171	0.121203	0.0651323	0.0487181	0.052897	0.11277	0.0530857	0.0447822	0.0613996	0.03831	0.0566069	0.0470993	0.0846338	0.139102
0.0309725	0.0285208	0.0281701	0.0311321	0.0386433	0.0327079	0.0327473	0.0327785	0.0291284	0.0411418	0.0358175	0.0285445	0.0477613	0.0338143	0.0312295	0.0365472	0.0257129	0.0310887	0.0292391	0.0273455	0.043247	0.0641175	0.0607193	0.0501098	0.0618663	0.087308	0.0813224	0.079634	0.0573252	0.109143	0.106814	0.079046	0.103845	0.0820056	0.044338	0.0373549	0.0410993	0.112337	0.0756008	0.0486984	0.0432093	0.0924681	0.0787104	0.0447341	0.0853273	0.0569023	0.0378397	0.0620115	0.0961563	0.116854
0.0412483	0.039816	0.0305228	0.0312773	0.0332912	0.0374571	0.0393206	0.0280502	0.0302632	0.040305	0.0338715	0.0305862	0.0423376	0.039002	0.0385067	0.0364896	0.0252577	0.0271758	0.0366049	0.0367948	0.0506244	0.0607847	0.0430338	0.0320937	0.0791611	0.0828892	0.0548477	0.0369649	0.0403498	0.0686118	0.0605342	0.052391	0.0699209	0.0770075	0.0549854	0.0391972	0.0454989	0.0896336	0.0838198	0.0483307	0.0475013	0.0671532	0.0779109	0.0507812	0.0694066	0.0559204	0.0404854	0.0594143	0.11043	0.0998617
0.119894	0.0938387	0.0834357	0.0720203	0.0785115	0.0851947	0.0660039	0.0536735	0.0401459	0.058836	0.0541505	0.0412552	0.0386619	0.0336349	0.0398279	0.0371555	0.0336369	0.0399553	0.0742458	0.0750992	0.0501353	0.0423364	0.0453053	0.0632665	0.0675386	0.0469829	0.0387756	0.0472215	0.0579495	0.0399435	0.0447874	0.0483791	0.0489993	0.0599402	0.0604722	0.0576699	0.052792	0.0665441	0.077645	0.0738464	0.0794163	0.0487483	0.101648	0.104044	0.100412	0.102905	0.0849889	0.0951617	0.0960807	0.0546475
0.0344847	0.0339691	0.0334379	0.0376746	0.0384009	0.0336904	0.0322848	0.033782	0.0329637	0.0411119	0.0321427	0.0327395	0.0474516	0.0426836	0.0418519	0.0440076	0.0317826	0.0323048	0.0322498	0.0351764	0.0423966	0.0628103	0.0714527	0.0564131	0.06161	0.0802754	0.0843463	0.0747107	0.0556541	0.105747	0.100549	0.077467	0.108922	0.0740816	0.0487263	0.0449591	0.0460854	0.120163	0.0676958	0.0433007	0.0456841	0.109094	0.0637206	0.0434848	0.0721385	0.0438835	0.0550548	0.0435061	0.0886598	0.104113
0.118899	0.089402	0.0750497	0.065919	0.0536967	0.0695473	0.0551326	0.0515131	0.0309531	0.044397	0.0483228	0.0455558	0.0320128	0.0276377	0.0346528	0.0397375	0.0296469	0.030226	0.0544245	0.0587119	0.0353997	0.0361447	0.0374858	0.0469929	0.043394	0.0395259	0.0366818	0.037023	0.0417087	0.0454114	0.047477	0.0433773	0.0501933	0.054208	0.0467651	0.0442283	0.0466707	0.0881935	0.0722604	0.0558405	0.0703142	0.0606414	0.114879	0.0866411	0.123782	0.090428	0.0526578	0.0899054	0.0674568	0.0487132
0.0588726	0.043919	0.0392354	0.0359194	0.0400963	0.0408583	0.0400637	0.0319671	0.0339008	0.0342111	0.0294258	0.0293209	0.0298942	0.0301159	0.0339563	0.0367962	0.0296371	0.0345413	0.0495218	0.0387653	0.0433279	0.0449272	0.0320336	0.0320803	0.0662301	0.0663736	0.0410838	0.0394284	0.0385726	0.0601239	0.0512247	0.0475561	0.0615201	0.0687038	0.0504931	0.0455778	0.0474587	0.0857618	0.0761031	0.0537247	0.0502868	0.0594656	0.0759036	0.0484874	0.0686269	0.0513408	0.0404771	0.0483181	0.089323	0.0797892
0.0794681	0.0603379	0.0530593	0.0456755	0.0574132	0.0576004	0.0493326	0.0393861	0.0369037	0.0354868	0.0318084	0.0302982	0.0279002	0.0311688	0.0369489	0.0384325	0.0327705	0.0386645	0.067759	0.056818	0.0389436	0.0395398	0.0411798	0.051061	0.0602453	0.0480514	0.0344788	0.0372458	0.0426069	0.0415178	0.0434698	0.0405093	0.0443831	0.0634317	0.0595573	0.0569215	0.0537467	0.0627147	0.0765585	0.0706612	0.0627292	0.040327	0.074364	0.0674904	0.0588564	0.0560628	0.0528282	0.0526022	0.0716472	0.0587164
0.0340436	0.0334338	0.0364766	0.0402296	0.0420343	0.0385458	0.0340868	0.0372394	0.0398987	0.0530461	0.0391022	0.0351021	0.050489	0.0400174	0.0395536	0.0360864	0.0297974	0.0288934	0.0334484	0.0315597	0.0419492	0.0675584	0.061827	0.047916	0.0547072	0.0775259	0.0768513	0.0633816	0.0621627	0.0955154	0.0939922	0.0749066	0.0965846	0.0707466	0.0446004	0.0374087	0.0428537	0.0996036	0.0592794	0.0369942	0.039683	0.0838256	0.0469287	0.0345848	0.046398	0.0386487	0.075648	0.0368698	0.0734738	0.0964899
0.0507244	0.0390845	0.034549	0.0376746	0.0333566	0.0311254	0.0346791	0.0323854	0.0374151	0.0370489	0.0335415	0.0258622	0.0402044	0.0351836	0.0388343	0.0358595	0.0340869	0.0383269	0.043593	0.0387762	0.0376002	0.0424511	0.0366471	0.0350158	0.0568432	0.058254	0.0500584	0.0358462	0.0428186	0.0606283	0.0534753	0.0499693	0.067769	0.06725	0.0559964	0.042825	0.0410846	0.0747765	0.0697531	0.0492425	0.0438168	0.0525943	0.0613954	0.0398371	0.0487642	0.0412545	0.0396255	0.0389979	0.0719512	0.0740579
0.0622713	0.0498442	0.0425606	0.0381844	0.0445403	0.0410597	0.0378816	0.03215	0.0363855	0.0299266	0.0327578	0.0298873	0.0316945	0.0385522	0.0374147	0.0364006	0.0281586	0.0385848	0.0547666	0.0411149	0.0325822	0.0337547	0.0342597	0.0355887	0.0479469	0.0438438	0.0363528	0.0303051	0.0353257	0.0434738	0.0426514	0.0444488	0.0555607	0.0697434	0.0652504	0.0513218	0.0446458	0.0634503	0.0749235	0.0624949	0.0578353	0.0379874	0.0646185	0.0539124	0.0514941	0.0414187	0.03809	0.0411658	0.0579274	0.056692
0.0364175	0.0449982	0.0481724	0.0545645	0.0582892	0.0549944	0.0453058	0.0464119	0.0449541	0.0697346	0.0577987	0.0458643	0.0729794	0.054121	0.0399956	0.0326732	0.0323805	0.0304538	0.0359562	0.0378004	0.033835	0.0514381	0.0567322	0.0615533	0.0441009	0.0573794	0.0752094	0.0725051	0.0839995	0.0855455	0.0844364	0.0892	0.0781268	0.0598391	0.0430325	0.0315353	0.0312943	0.0573716	0.0388162	0.0298242	0.0324339	0.0425268	0.0260745	0.039681	0.030269	0.0637401	0.125467	0.0950251	0.040269	0.0574767
0.0343144	0.0394183	0.0420728	0.0482844	0.0521669	0.0491306	0.0478572	0.0485879	0.0461422	0.0627628	0.0519639	0.0409889	0.0709018	0.0548365	0.0465369	0.0342785	0.0309415	0.0308945	0.0359549	0.0341436	0.0297716	0.041732	0.049071	0.0532239	0.0474787	0.0604227	0.0695986	0.0627139	0.0693703	0.0763354	0.0809159	0.0804382	0.071892	0.066374	0.0503822	0.0311375	0.0343897	0.0506353	0.040295	0.0345489	0.0299036	0.0327849	0.0307527	0.0308059	0.0330469	0.0616185	0.08682	0.107037	0.035811	0.0651256
0.102777	0.104862	0.111665	0.105864	0.102824	0.110868	0.0838534	0.0893129	0.0409226	0.10805	0.0833019	0.0690077	0.0873149	0.0491077	0.0471233	0.0292972	0.0308001	0.0324495	0.0615078	0.0738172	0.0354153	0.0623955	0.0846067	0.0928113	0.0373427	0.0747748	0.114298	0.0980156	0.127473	0.090926	0.0982078	0.111859	0.0656227	0.0444107	0.0337888	0.0354503	0.0344415	0.0319635	0.0283034	0.0374791	0.0603546	0.0321582	0.0544796	0.103743	0.0991432	0.197043	0.223964	0.313249	0.0273163	0.0638297
0.126642	0.110431	0.102247	0.0779699	0.0931196	0.115963	0.11332	0.101072	0.0578871	0.0990899	0.114149	0.109499	0.0901376	0.0874685	0.0903246	0.0762004	0.0357812	0.0417148	0.0809452	0.101747	0.0512951	0.040868	0.0401887	0.0691284	0.0979128	0.0493527	0.0328947	0.0432006	0.0711283	0.0400313	0.0329592	0.0527771	0.0372551	0.0378741	0.0587339	0.059348	0.0483869	0.0494996	0.0299929	0.0437412	0.0429542	0.0484188	0.0388535	0.0326358	0.06373	0.0431541	0.028938	0.0605181	0.17841	0.073707
0.0914788	0.0789662	0.0709966	0.0651691	0.0623088	0.0788229	0.0885598	0.0832067	0.056727	0.0667613	0.09126	0.0867502	0.0733152	0.0803609	0.0786698	0.0717397	0.0325121	0.03143	0.0650777	0.0738521	0.0801809	0.0744636	0.039082	0.0477328	0.196553	0.125853	0.0450095	0.0401035	0.0512064	0.0757184	0.0468326	0.0392466	0.0395104	0.0434682	0.0609557	0.0668818	0.0527914	0.0624785	0.0346302	0.0491394	0.0537112	0.0587204	0.0375802	0.0417054	0.050414	0.0360762	0.0282399	0.0409856	0.395136	0.177909
0.0353999	0.0407536	0.0348358	0.0357175	0.0304966	0.0381437	0.0409438	0.0469623	0.0456233	0.0385661	0.0474651	0.0571695	0.0455942	0.0635321	0.0749971	0.0777233	0.0370748	0.0349491	0.0500237	0.0554063	0.0320807	0.036366	0.0308883	0.0295868	0.0524194	0.0455868	0.0309451	0.0261527	0.0326548	0.0400523	0.0370181	0.0374551	0.0349346	0.0349082	0.0535133	0.0689505	0.0596503	0.0442821	0.0292518	0.0476385	0.0568513	0.059424	0.0322383	0.0381038	0.0534062	0.0326729	0.0357998	0.0583786	0.0810465	0.0551364
0.11019	0.10195	0.0974207	0.078674	0.0720803	0.0940556	0.100552	0.104534	0.0603419	0.0762331	0.0969656	0.099956	0.0735852	0.0746703	0.0826396	0.0684475	0.0462497	0.0550745	0.0965962	0.100388	0.03533	0.0323005	0.0355107	0.0595262	0.0635765	0.0429703	0.0288542	0.0338316	0.0596931	0.0367283	0.0351279	0.0456881	0.0341972	0.0381409	0.0472635	0.0495161	0.0398113	0.0544269	0.0313386	0.0365266	0.0337285	0.0574754	0.0468083	0.0337839	0.0984297	0.0552353	0.0368061	0.100291	0.133461	0.0614498
0.0591055	0.060243	0.0614806	0.0552901	0.0582278	0.0570963	0.0588376	0.064435	0.0522827	0.053908	0.0594792	0.057546	0.0617895	0.0550611	0.0608541	0.0510797	0.032874	0.0362046	0.0530442	0.0702164	0.0321461	0.0288068	0.0463451	0.0551503	0.0355549	0.0385253	0.0499027	0.0469741	0.052348	0.0414419	0.0467225	0.0473694	0.0339654	0.0423361	0.0496666	0.0433283	0.03953	0.0310949	0.0278657	0.0358786	0.0352313	0.0413831	0.0362428	0.02682	0.071513	0.057418	0.0378696	0.118845	0.0415676	0.0341387
0.107672	0.102769	0.101062	0.0799842	0.0731036	0.0913224	0.0809947	0.0948174	0.0553892	0.0694495	0.0755983	0.0819186	0.067766	0.0578988	0.071008	0.0572051	0.0404886	0.0486321	0.0791204	0.0947231	0.0308655	0.0323036	0.0556557	0.0751867	0.0326087	0.0397501	0.0526694	0.054363	0.0695438	0.0366105	0.0442626	0.0509851	0.0288567	0.035392	0.0382106	0.0411593	0.0393469	0.0414959	0.0308597	0.0300766	0.0318325	0.0542652	0.0624749	0.0454479	0.128363	0.0931028	0.0527243	0.178055	0.0496246	0.0334629
0.0682129	0.066886	0.0625111	0.0520764	0.0585244	0.0628888	0.0549476	0.0654931	0.0433873	0.0544768	0.0582858	0.0608275	0.0566968	0.0495945	0.0607149	0.050014	0.03246	0.0354534	0.0550936	0.067134	0.0296394	0.025975	0.0409093	0.0542981	0.0315892	0.032126	0.0404759	0.0422569	0.0521706	0.0377654	0.0406837	0.0485101	0.0326725	0.0360003	0.0444796	0.0337825	0.0352989	0.0426085	0.038235	0.0282445	0.0307148	0.0790797	0.0741925	0.0488593	0.164139	0.115149	0.060197	0.264745	0.0419617	0.0331364
0.156672	0.141776	0.143416	0.125048	0.120935	0.137666	0.103136	0.111643	0.0397759	0.115615	0.0906892	0.0733893	0.0824349	0.0506949	0.0508897	0.0386521	0.0411496	0.0467286	0.0826971	0.109743	0.0383747	0.0564232	0.0859639	0.108341	0.0340925	0.0666902	0.10861	0.0979702	0.130116	0.0722498	0.086446	0.100426	0.0489305	0.0410068	0.0358377	0.0377191	0.0393116	0.0288394	0.0356218	0.0385881	0.0627664	0.037749	0.0859073	0.118026	0.16842	0.230328	0.195553	0.436737	0.0300957	0.0495378
0.146495	0.118343	0.110062	0.088441	0.089628	0.104808	0.0725581	0.0662477	0.0370384	0.0730153	0.0610617	0.0436778	0.0491242	0.0352251	0.0340453	0.0424098	0.039964	0.0457671	0.0844223	0.0820177	0.0385979	0.0443815	0.0588273	0.075653	0.0495024	0.0493652	0.0540362	0.0544203	0.0732375	0.0446747	0.0415417	0.0535528	0.0425417	0.0537838	0.0673436	0.0713527	0.0645906	0.0464069	0.0730301	0.0951329	0.111995	0.0345372	0.111389	0.142148	0.093588	0.121848	0.119726	0.11009	0.064514	0.0427743
0.0913291	0.0780074	0.0717662	0.0638438	0.0645288	0.0781173	0.0595572	0.0528245	0.0363606	0.0517306	0.0483707	0.0353343	0.03485	0.0367023	0.0396913	0.0457514	0.0356248	0.0496914	0.0728349	0.064605	0.0367481	0.039162	0.046241	0.0513404	0.0391512	0.0384469	0.0383996	0.0409428	0.0579094	0.0373188	0.0387658	0.0405041	0.0428317	0.0600414	0.0732885	0.0813357	0.0704748	0.0500757	0.0788648	0.0964897	0.102003	0.040771	0.0937067	0.111988	0.0729279	0.0919162	0.089749	0.0799948	0.0452135	0.0357737
0.0921871	0.0672083	0.0625012	0.0565234	0.0642938	0.0680736	0.0432168	0.0420651	0.0361506	0.0398945	0.0364777	0.0308546	0.0288492	0.0391745	0.0384931	0.0421621	0.0328082	0.0468774	0.0761043	0.0589963	0.0331858	0.0350789	0.0448648	0.0487163	0.0382656	0.0402525	0.0371999	0.035612	0.0496086	0.0362545	0.0324894	0.0364042	0.0392805	0.0606838	0.0684145	0.0736101	0.0597051	0.0542662	0.0739928	0.0863071	0.0867557	0.0339538	0.0834876	0.0877216	0.0640487	0.0656459	0.0659586	0.0562891	0.0458241	0.0379362
0.0482341	0.0444739	0.0433304	0.0454658	0.0472644	0.0520399	0.0424991	0.0424726	0.0372493	0.0388085	0.0298466	0.0369378	0.0348793	0.0469421	0.0442937	0.0435963	0.0383635	0.0429019	0.0436343	0.0365188	0.0324435	0.0343237	0.0386263	0.0397978	0.0352839	0.0352946	0.0319339	0.0359699	0.0388436	0.0357637	0.0317042	0.0377825	0.0414694	0.0687758	0.0854511	0.081132	0.0641547	0.0458655	0.0661731	0.0826678	0.0764732	0.0302149	0.0584535	0.0640839	0.0360672	0.0447363	0.0477577	0.0386655	0.031523	0.031157
0.0321994	0.0320947	0.0291527	0.029892	0.0360124	0.035109	0.0375011	0.0348187	0.039116	0.0362485	0.0314457	0.028646	0.0474494	0.0545328	0.0481964	0.0434626	0.028808	0.033628	0.0375633	0.0290184	0.0266234	0.0295427	0.0339916	0.0354643	0.037971	0.0391491	0.0356854	0.0365632	0.0403948	0.0508022	0.0437179	0.0465752	0.0627207	0.0821448	0.0805096	0.0611135	0.0496062	0.0570476	0.0654209	0.061851	0.0528926	0.0363823	0.048522	0.0426203	0.0337198	0.0302275	0.0338331	0.0331492	0.03504	0.0446728
0.0322919	0.0332796	0.0365953	0.0326737	0.0420998	0.0390911	0.039283	0.041652	0.0421035	0.0383984	0.0349344	0.039207	0.0528026	0.0533387	0.0551077	0.0506303	0.0296386	0.0301393	0.0294694	0.0370985	0.0275526	0.0307189	0.0369402	0.0442386	0.0268803	0.039503	0.0392223	0.0441022	0.0429553	0.0429481	0.0401762	0.0451238	0.0471747	0.0669167	0.0697114	0.0612155	0.0446946	0.035576	0.0478217	0.0515901	0.0488309	0.0297199	0.0331386	0.035151	0.0309913	0.0316764	0.0377738	0.050329	0.0340797	0.0380965
0.0356825	0.0429646	0.0385153	0.0458202	0.0517154	0.048181	0.0480546	0.0546625	0.0550976	0.0577836	0.05098	0.0477757	0.0705534	0.0645302	0.0572295	0.0430295	0.0294184	0.0226912	0.0305299	0.0347478	0.0275056	0.0286062	0.0395554	0.0471263	0.0324405	0.0386212	0.0571352	0.0526452	0.0629942	0.0601597	0.0620213	0.0697969	0.0656481	0.0711157	0.0611367	0.0444827	0.0348583	0.0444927	0.0454723	0.0407353	0.0288949	0.0267315	0.0271975	0.0251237	0.034921	0.048614	0.0552226	0.101697	0.0292783	0.0483729
0.0728911	0.0757827	0.0705102	0.0666228	0.078811	0.0814715	0.0710344	0.0782696	0.0547287	0.0792623	0.0741093	0.0650522	0.0818198	0.0667743	0.0638809	0.0447215	0.0312651	0.030282	0.0497014	0.0669999	0.0302954	0.0322835	0.0551069	0.0748417	0.0309063	0.0457702	0.0702595	0.0664641	0.0839773	0.0621166	0.0660658	0.0788994	0.0545206	0.0584996	0.05311	0.0361887	0.0305168	0.0293552	0.0322238	0.0313799	0.0310161	0.0358562	0.0421694	0.0466991	0.0935719	0.102709	0.0814892	0.220112	0.0384488	0.0401513
0.080046	0.0789089	0.0795592	0.0704271	0.0557207	0.0697079	0.0552123	0.0595867	0.0353471	0.0528826	0.0451893	0.0370514	0.0365669	0.0356736	0.0312	0.0465344	0.0405699	0.0463381	0.0557777	0.0484912	0.0414305	0.0463182	0.0454703	0.0422739	0.036666	0.0419037	0.0454348	0.0415568	0.0570941	0.0402285	0.0414047	0.0369067	0.0353722	0.0460695	0.0657677	0.0889281	0.0805855	0.0449975	0.0626691	0.0946666	0.118001	0.0351081	0.0891286	0.134646	0.0656898	0.101937	0.095118	0.0791019	0.0322224	0.0340856
0.0400316	0.039755	0.0397165	0.0435713	0.0438333	0.0455575	0.0421399	0.044121	0.0331203	0.0434549	0.0364642	0.0356519	0.044523	0.0551254	0.0549044	0.0621805	0.037537	0.0430334	0.0317697	0.0336115	0.0471768	0.0331227	0.0359297	0.0422832	0.0404985	0.0372081	0.0357646	0.035171	0.0452692	0.033216	0.0338031	0.0396014	0.039356	0.0643944	0.0776064	0.0898079	0.0708991	0.0409422	0.0578585	0.0746837	0.0864934	0.0322445	0.0543692	0.0730978	0.0377689	0.0538062	0.0536122	0.0425968	0.0349291	0.0342937
0.036354	0.0339602	0.0303725	0.0301417	0.0447545	0.0420315	0.0420854	0.0407129	0.0386958	0.0502715	0.0495265	0.0470436	0.0551484	0.0664016	0.0671915	0.0761734	0.027827	0.0301981	0.0316588	0.0399375	0.0441456	0.0359702	0.0357912	0.0489202	0.0533304	0.0358905	0.0382628	0.0415962	0.0425096	0.033679	0.0338827	0.0390639	0.037812	0.0540937	0.0735506	0.0815863	0.0694776	0.0301631	0.0441998	0.0570791	0.0756473	0.0336755	0.0364573	0.0566792	0.0322716	0.0431683	0.0449599	0.045449	0.04991	0.0354953
0.122722	0.108113	0.0928585	0.0713725	0.113963	0.123235	0.10486	0.104149	0.0492886	0.117607	0.117827	0.104528	0.108098	0.0884729	0.0909402	0.0720046	0.0364874	0.0429114	0.0848252	0.112621	0.0386003	0.0290191	0.0560078	0.0972198	0.0551385	0.029095	0.048538	0.068207	0.096825	0.0375134	0.0478782	0.0725164	0.0381408	0.049886	0.0566277	0.0602643	0.0451099	0.0313959	0.0371843	0.041792	0.0395158	0.0419712	0.0385443	0.0302045	0.0646916	0.0495763	0.03769	0.0768409	0.0749619	0.0320715
0.0611767	0.0526517	0.0473817	0.0409783	0.0577627	0.0603877	0.062646	0.0575661	0.047604	0.0705829	0.0782288	0.0680743	0.0749414	0.0822013	0.0927097	0.0863003	0.0365506	0.0350192	0.0572902	0.0693119	0.0422264	0.0350203	0.0337839	0.0481122	0.0786972	0.0513529	0.0348097	0.039756	0.0483556	0.047257	0.0338123	0.0470086	0.0330903	0.0401732	0.0702602	0.0782315	0.0687125	0.0351557	0.0294811	0.0541243	0.0669523	0.0422007	0.0286484	0.0385892	0.0384168	0.0370949	0.0376074	0.0459416	0.107253	0.0631412
0.0313297	0.0351871	0.0337612	0.0342843	0.0425611	0.0375645	0.0373863	0.0391207	0.0395234	0.0417019	0.0342858	0.0337474	0.0461423	0.0569598	0.0542199	0.0577422	0.0312338	0.0395416	0.0289805	0.0340535	0.0326465	0.0307373	0.0363388	0.037228	0.0331281	0.0299606	0.0327945	0.036426	0.0416583	0.0324132	0.033331	0.0400527	0.0434328	0.0683484	0.0818915	0.0756238	0.0626498	0.0329131	0.0474994	0.0638186	0.0680947	0.0302693	0.0360196	0.0543452	0.0293099	0.0310295	0.0375269	0.0357575	0.0323177	0.0277581
0.0559069	0.0525606	0.0431796	0.042874	0.0588668	0.0584854	0.0562496	0.0559608	0.0442727	0.0679713	0.0662374	0.0600307	0.0701702	0.0692479	0.0717568	0.0654957	0.0283657	0.0294182	0.0507485	0.060804	0.037228	0.0311766	0.0383008	0.058362	0.0430927	0.0344083	0.0434482	0.0489307	0.0604703	0.0360241	0.044206	0.0525132	0.0373917	0.0524786	0.0630307	0.0575473	0.0453626	0.033699	0.0349132	0.0413443	0.0447601	0.0397568	0.0316346	0.036157	0.0458752	0.0452146	0.0318501	0.0727653	0.0531902	0.0323034
[truncated: 5,000 more columns]

## Sheet: characteristic_path_length
4.29775	4.29492	4.40336	4.394	4.91725	3.8015	4.32839	4.34993	4.52859	4.6211	4.4604	4.21925	5.01415	4.89987	3.94675	4.17521	4.25722	4.07161	5.06525	4.43744	4.24768	4.05521	4.10472	4.50146	4.32327	4.65422	4.44724	4.35576	4.52768	4.42843	4.59417	4.59647	4.28689	4.60071	4.54446	4.55594	4.26605	5.57837	4.82137	4.54905	4.47382	4.69378	4.19046	4.43179	4.41854	4.52168	4.1438	4.4898	4.47603	4.55205
4.26728	4.28494	4.36106	4.36787	4.89311	3.75082	4.29104	4.30499	4.50953	4.57969	4.44706	4.18623	4.99873	4.86799	3.93634	4.15186	4.22155	4.04468	5.03002	4.40177	4.22428	4.02121	4.0747	4.45545	4.24327	4.61413	4.41713	4.33413	4.50605	4.39214	4.57581	4.51479	4.24035	4.57589	4.50305	4.53581	4.24291	5.55735	4.80989	4.53086	4.45113	4.67664	4.16336	4.38225	4.37007	4.50155	4.10828	4.45898	4.42693	4.50675
4.25316	4.24265	4.33501	4.33145	4.77483	3.73775	4.2619	4.27002	4.47418	4.54932	4.40989	4.14684	4.96645	4.75223	3.91161	4.13333	4.16768	4.00927	5.01792	4.37386	4.18216	3.9898	4.05589	4.42826	4.21536	4.58923	4.38561	4.31364	4.46799	4.36795	4.52857	4.46702	4.21024	4.55894	4.48442	4.49263	4.20238	5.50755	4.7419	4.49395	4.40115	4.64547	4.11823	4.33863	4.35267	4.4717	4.06846	4.42022	4.3713	4.4868
4.21183	4.2053	4.31461	4.30792	4.79596	3.69687	4.23859	4.24115	4.46559	4.51232	4.37598	4.11929	4.93797	4.7238	3.76424	4.10586	4.15391	3.98093	4.7638	4.34861	4.11461	3.96913	4.03099	4.37784	4.20689	4.56336	4.3328	4.29254	4.43558	4.34455	4.4823	4.43523	4.19064	4.52556	4.42419	4.46737	4.17792	5.46517	4.70843	4.4845	4.35461	4.62455	4.08706	4.29943	4.32592	4.42411	4.04859	4.39135	4.35523	4.45183
4.17731	4.17236	4.25289	4.24931	4.74419	3.67806	4.2128	4.20945	4.44957	4.49775	4.34013	4.10119	4.81618	4.66781	3.72839	4.06694	4.13475	3.93969	4.7185	4.3162	4.10834	3.93593	4.01581	4.34208	4.17598	4.50049	4.29722	4.25413	4.40609	4.32327	4.43276	4.4121	4.1638	4.48874	4.406	4.41687	4.15117	5.44168	4.62155	4.46826	4.33625	4.58861	4.06331	4.26499	4.3004	4.38932	4.01503	4.33166	4.31249	4.42137
4.14508	4.16018	4.21996	4.22148	4.78094	3.65219	4.18419	4.18737	4.42738	4.4619	4.31038	4.08459	4.75324	4.47885	3.68618	4.04609	4.11073	3.92706	4.68406	4.26022	4.09819	3.90595	3.98216	4.30852	4.13325	4.42755	4.26393	4.20353	4.38958	4.28759	4.40062	4.3713	4.13254	4.44256	4.37598	4.38031	4.10578	5.42181	4.42587	4.4166	4.31638	4.56194	4.03126	4.24353	4.24247	4.36459	3.99374	4.30022	4.29227	4.38287
4.12283	4.12865	4.19611	4.18434	4.76081	3.63558	4.14331	4.1396	4.39463	4.44971	4.29219	4.04009	4.70173	4.45298	3.6672	4.0213	4.08954	3.90517	4.6649	4.19585	4.05351	3.86658	3.94499	4.28989	4.11117	4.41784	4.20344	4.16318	4.35364	4.23974	4.37554	4.32539	4.10269	4.41801	4.32998	4.34013	4.07753	5.24936	4.40221	4.38675	4.27991	4.53157	4.00618	4.2151	4.21113	4.31991	3.9643	4.26614	4.25704	4.35735
4.09845	4.11099	4.1683	4.1626	4.72624	3.61598	4.07453	4.13325	4.34586	4.40018	4.2528	4.02967	4.55781	4.42349	3.63682	4.02711	4.06914	3.87267	4.64989	4.17007	4.03267	3.84161	3.92627	4.26958	4.08812	4.39294	4.18578	4.12671	4.32892	4.22004	4.33828	4.29748	4.07073	4.39823	4.30561	4.30499	4.06013	5.20909	4.36265	4.32265	4.2468	4.49492	3.97554	4.18508	4.18102	4.3057	3.9404	4.23417	4.22393	4.31347
4.0762	4.08132	4.15744	4.12913	4.64378	3.56865	4.05386	4.09898	4.33691	4.35091	4.22128	4.00857	4.54176	4.37687	3.62534	3.98985	4.04362	3.85748	4.57219	4.13351	4.00459	3.79526	3.9087	4.24786	4.0679	4.36433	4.15921	4.08909	4.28009	4.20998	4.31956	4.26578	4.05457	4.36821	4.27717	4.23258	4.02234	5.18578	4.3102	4.2906	4.21033	4.46208	3.9472	4.14993	4.14896	4.29077	3.82013	4.2045	4.19126	4.26437
4.05678	4.04132	4.13607	4.1038	4.63548	3.53863	4.0355	4.08018	4.21154	4.33068	4.20733	3.93766	4.52761	4.33651	3.60945	3.95806	4.0219	3.8249	4.54543	4.08971	3.96698	3.77718	3.87338	4.18958	4.03594	4.34296	4.13077	4.07214	4.2483	4.19029	4.30428	4.24812	4.03258	4.33113	4.25192	4.22022	3.99558	5.15744	4.29192	4.27991	4.18658	4.43876	3.89996	4.12053	4.12053	4.24971	3.78887	4.16415	4.16433	4.24097
4.01598	4.00627	4.11214	4.07248	4.59392	3.51717	4.01695	4.05589	4.15034	4.2981	4.1819	3.91179	4.49823	4.27082	3.59241	3.92097	3.98843	3.80715	4.50631	4.05943	3.9336	3.74801	3.84653	4.15558	4.02675	4.32353	4.06773	4.0272	4.23523	4.15302	4.28618	4.22349	3.97863	4.29713	4.23408	4.19885	3.98172	5.07541	4.23558	4.26031	4.17104	4.41466	3.84512	4.09713	4.10932	4.20865	3.77183	4.15143	4.13333	4.20389
3.98287	3.96627	4.08583	4.05333	4.50624	3.50331	3.96194	4.02887	4.11463	4.26675	4.14658	3.88053	4.46885	4.23903	3.58128	3.90119	3.95885	3.77607	4.48786	4.03868	3.91267	3.74799	3.83408	4.12998	4.00415	4.21704	4.04177	3.98976	4.21015	4.10119	4.23991	4.20079	3.96344	4.27603	4.20698	4.16989	3.96115	5.05174	4.17466	4.24	4.13687	4.38208	3.81157	4.074	4.09916	4.14755	3.73395	4.13439	4.11364	4.1789
3.96433	3.94658	4.06384	4.02792	4.4208	3.48203	3.9434	4.00671	4.09808	4.24026	4.13033	3.8521	4.44391	4.20971	3.5487	3.88185	3.93854	3.75558	4.4249	4.02119	3.88627	3.72053	3.82658	4.10252	3.97104	4.19859	4.02993	3.97227	4.17978	4.05801	4.22022	4.15682	3.93996	4.23947	4.18366	4.13263	3.9366	4.96097	4.14967	4.21713	4.11647	4.30755	3.77748	4.05642	4.06313	4.14137	3.70755	4.11541	4.09095	4.1577
3.94976	3.91002	4.04168	3.99276	4.37514	3.47435	3.90896	3.99373	4.07409	4.20795	4.11073	3.82172	4.38914	4.1517	3.53704	3.86119	3.92892	3.72848	4.4106	3.98993	3.8581	3.69572	3.80547	4.08468	3.95647	4.18119	3.99488	3.94446	4.13475	4.03249	4.1668	4.1223	3.92574	4.22967	4.16194	4.11647	3.89969	4.94499	4.12433	4.1977	4.09483	4.28327	3.76459	4.02084	4.04715	4.11249	3.69351	4.06163	4.06702	4.12742
3.93325	3.88044	4.01342	3.97792	4.35362	3.443	3.88556	3.98296	4.04993	4.1781	4.08459	3.79815	4.33871	4.11647	3.50799	3.81943	3.91161	3.70781	4.38419	3.95921	3.65554	3.67629	3.77916	4.06667	3.91647	4.15241	3.97068	3.92503	4.09475	4.01174	4.13775	4.10852	3.89572	4.1902	4.1366	4.08477	3.86728	4.89166	4.07506	4.17528	4.0626	4.22923	3.73201	4.00636	3.99876	4.08362	3.65554	4.03991	4.03982	4.11196
3.90711	3.86914	3.99249	3.96256	4.35297	3.4196	3.8679	3.94985	4.02694	4.15541	4.06172	3.75876	4.27415	4.08883	3.47894	3.78525	3.88592	3.69713	4.36424	3.92406	3.63664	3.63965	3.76062	4.03647	3.89722	4.12918	3.94684	3.90985	4.0611	3.98976	4.12	4.10031	3.86764	4.11285	4.08486	4.06004	3.8551	4.85651	4.05881	4.16503	4.03373	4.18932	3.71055	3.99347	3.9728	4.07391	3.62605	4.01395	3.99664	4.05545
3.89837	3.84247	3.94993	3.93554	4.32328	3.37254	3.84777	3.92494	4.02243	4.12662	4.0423	3.73987	4.23252	4.06826	3.46887	3.75258	3.86366	3.67938	4.34993	3.90781	3.59514	3.6121	3.74313	4.006	3.85819	4.10737	3.90932	3.90084	4.01642	3.96777	4.10313	4.08406	3.84265	4.07541	4.06852	4.03497	3.83744	4.71762	4.01916	4.13687	3.99885	4.16071	3.60857	3.95258	3.9487	4.03885	3.59788	3.98296	3.97881	4.0347
3.88212	3.81845	3.90243	3.91868	4.29543	3.36724	3.83382	3.89457	3.99214	4.11232	4.02066	3.72318	4.19026	4.03241	3.44503	3.73298	3.83956	3.646	4.30481	3.88786	3.57581	3.59956	3.71717	3.95726	3.84256	4.09104	3.89077	3.88026	3.99338	3.93148	4.09351	4.04468	3.81828	4.05819	4.02163	4.01351	3.82781	4.6355	3.99073	4.11082	3.97863	4.12565	3.5796	3.9223	3.93634	4.01475	3.58605	3.96318	3.96433	4.01333
3.843	3.77987	3.85563	3.8815	4.25903	3.33015	3.78216	3.87868	3.97422	4.07656	4.00706	3.69015	4.17729	3.9804	3.42596	3.7011	3.81828	3.60494	4.2574	3.87347	3.55152	3.57439	3.67002	3.93695	3.80989	4.05651	3.8634	3.85095	3.96706	3.82446	4.04945	4.00945	3.79046	4.02313	3.98914	3.98243	3.81113	4.60097	3.96318	3.87664	3.95294	4.11417	3.55453	3.90728	3.9034	4.00115	3.56362	3.94923	3.94146	3.99823
3.79991	3.75267	3.82472	3.8536	4.20958	3.30949	3.74578	3.85501	3.94684	4.04874	3.99011	3.67532	3.96336	3.95929	3.41607	3.6423	3.81068	3.58146	4.24247	3.7389	3.48857	3.53872	3.65581	3.9094	3.79249	4.04035	3.84221	3.83506	3.9411	3.80494	4.0257	3.97536	3.75991	3.98914	3.96751	3.9562	3.78119	4.58932	3.94225	3.83903	3.92539	4.09634	3.52883	3.88715	3.87841	3.98225	3.54993	3.91691	3.92132	3.97642
3.77227	3.72274	3.81245	3.83461	4.19864	3.28883	3.7336	3.83567	3.91647	4.03461	3.96936	3.6317	3.92691	3.94949	3.40009	3.62428	3.78684	3.56583	4.21369	3.717	3.48124	3.5132	3.6294	3.89536	3.75903	4.00256	3.82234	3.8136	3.92998	3.78737	4.00768	3.96238	3.74313	3.95868	3.95073	3.93625	3.75894	4.55709	3.90428	3.82199	3.9102	4.05068	3.51558	3.87002	3.86349	3.95823	3.52547	3.88892	3.89519	3.95638
3.74022	3.70084	3.79249	3.82093	4.132	3.26675	3.70128	3.81545	3.88989	4.00636	3.94208	3.61501	3.90886	3.93007	3.37236	3.61519	3.75991	3.54861	4.1894	3.70181	3.43241	3.49731	3.58296	3.87311	3.73898	3.97969	3.80989	3.7834	3.90102	3.75832	3.98252	3.94384	3.72742	3.94366	3.91276	3.91576	3.74119	4.53439	3.85845	3.79302	3.89642	4.02834	3.51082	3.84662	3.84857	3.954	3.51294	3.86879	3.8679	3.9381
3.71876	3.68389	3.76645	3.7977	4.07335	3.24733	3.67453	3.79735	3.87709	3.9917	3.92177	3.60079	3.87503	3.91444	3.35806	3.59497	3.73121	3.53298	4.17837	3.6385	3.37784	3.4785	3.55797	3.85439	3.68132	3.96212	3.79603	3.75611	3.88353	3.7404	3.9555	3.91894	3.70146	3.91108	3.88662	3.89307	3.69519	4.52494	3.83506	3.77298	3.8536	4.00486	3.48698	3.8287	3.82366	3.92795	3.48848	3.84653	3.85227	3.91453
3.69351	3.6657	3.73678	3.78155	4.04394	3.17139	3.65369	3.77272	3.8634	3.98234	3.90614	3.52627	3.85263	3.88362	3.34437	3.56353	3.71744	3.49996	4.1547	3.62393	3.34499	3.45687	3.53704	3.83267	3.65907	3.94049	3.77192	3.73113	3.86331	3.71241	3.93077	3.8921	3.677	3.88795	3.84442	3.87735	3.68618	4.51126	3.82411	3.75214	3.803	3.98517	3.47355	3.80238	3.79735	3.91338	3.44521	3.81695	3.83188	3.85757
3.68132	3.64309	3.71223	3.75143	4.02592	3.15355	3.63735	3.75188	3.83426	3.96283	3.88433	3.50605	3.83577	3.85713	3.29219	3.53828	3.68406	3.4845	4.12168	3.60609	3.3253	3.4453	3.51506	3.81095	3.64636	3.91523	3.75249	3.71611	3.85369	3.68433	3.90764	3.87691	3.6468	3.86623	3.82322	3.85828	3.66993	4.49589	3.79585	3.72512	3.79073	3.96733	3.44574	3.78711	3.78384	3.88088	3.43249	3.80424	3.81581	3.846
3.66464	3.62543	3.67982	3.7313	4.00432	3.13969	3.61934	3.73554	3.81589	3.92627	3.86437	3.48353	3.80031	3.83453	3.27506	3.47205	3.65863	3.46711	4.05695	3.59294	3.30384	3.42525	3.47815	3.78887	3.63735	3.89801	3.73148	3.69307	3.83726	3.67143	3.88706	3.85457	3.63046	3.84636	3.8068	3.83903	3.63762	4.44962	3.78252	3.70958	3.77033	3.94773	3.42305	3.76265	3.76671	3.87064	3.42128	3.76909	3.76812	3.83214
3.65192	3.6023	3.66543	3.70817	3.93906	3.12662	3.59929	3.71656	3.79594	3.90993	3.8438	3.47082	3.78607	3.78313	3.24971	3.45316	3.64618	3.45404	4.01342	3.57581	3.28503	3.3955	3.45695	3.75249	3.61951	3.87408	3.69881	3.67497	3.81272	3.63514	3.86358	3.83188	3.60088	3.83223	3.79788	3.79753	3.61678	4.43073	3.7517	3.69536	3.76318	3.93015	3.41068	3.74252	3.74843	3.83876	3.39576	3.74517	3.74667	3.81007
3.63267	3.59029	3.65051	3.68636	3.87628	3.11444	3.58375	3.69325	3.77819	3.89113	3.83479	3.45404	3.77265	3.76265	3.21872	3.44327	3.63514	3.42022	3.96671	3.56071	3.26923	3.3811	3.44159	3.73625	3.60494	3.85713	3.66675	3.65068	3.80662	3.61121	3.84503	3.82137	3.57325	3.81934	3.77625	3.78199	3.5932	4.41792	3.73872	3.66517	3.73236	3.91302	3.40053	3.73227	3.73483	3.79611	3.38146	3.72486	3.72909	3.79709
3.60804	3.57687	3.62834	3.66393	3.81129	3.10208	3.56079	3.65678	3.76521	3.86199	3.81766	3.42755	3.75034	3.75364	3.19929	3.43188	3.62543	3.40565	3.88177	3.53457	3.17792	3.35735	3.43064	3.72353	3.57351	3.82455	3.65139	3.62004	3.79329	3.59364	3.82932	3.78702	3.54375	3.79029	3.76565	3.76159	3.56874	4.38684	3.71214	3.65042	3.68547	3.86614	3.38322	3.7185	3.70631	3.77607	3.36221	3.70605	3.70861	3.76609
3.58623	3.55408	3.60574	3.65642	3.76827	3.07135	3.54826	3.64336	3.75762	3.84539	3.77828	3.41201	3.72341	3.74234	3.1713	3.40839	3.60609	3.39205	3.83391	3.51894	3.16389	3.34464	3.41148	3.69978	3.54128	3.79594	3.63594	3.60503	3.76706	3.5751	3.81439	3.7774	3.52848	3.77642	3.74022	3.73881	3.54826	4.36768	3.6989	3.6272	3.66049	3.85227	3.36733	3.69722	3.67682	3.75082	3.35029	3.68742	3.69369	3.73501
3.57333	3.53351	3.56062	3.64477	3.75724	3.05501	3.53439	3.62561	3.74799	3.83002	3.76177	3.40521	3.69756	3.70737	3.16185	3.38702	3.58799	3.37351	3.78605	3.5049	3.13934	3.33104	3.37854	3.686	3.51355	3.78287	3.62163	3.58967	3.75991	3.56203	3.79991	3.75912	3.50208	3.75214	3.71691	3.7057	3.53139	4.34578	3.67046	3.6121	3.64389	3.83205	3.34649	3.67788	3.64706	3.72618	3.33969	3.67161	3.67408	3.70852
3.55647	3.5019	3.47744	3.62711	3.73913	3.04168	3.51364	3.59841	3.73307	3.8098	3.74728	3.38949	3.65866	3.65951	3.14561	3.3683	3.56115	3.35461	3.76592	3.47576	3.13174	3.30826	3.36106	3.66711	3.48751	3.76318	3.6053	3.55408	3.74313	3.53713	3.64901	3.72724	3.48424	3.72945	3.69607	3.68724	3.50976	4.32468	3.64556	3.59391	3.63205	3.81174	3.27894	3.6611	3.63479	3.70737	3.31656	3.65148	3.6604	3.69625
3.54287	3.48565	3.46358	3.60053	3.72571	3.02755	3.50181	3.58119	3.71285	3.79876	3.73174	3.37713	3.62238	3.64406	3.13369	3.34375	3.51859	3.34605	3.75302	3.46366	3.11991	3.28503	3.34419	3.64954	3.46605	3.7517	3.58614	3.52565	3.70967	3.51408	3.61775	3.714	3.47232	3.71117	3.67779	3.67417	3.49775	4.3057	3.62525	3.5826	3.61369	3.8015	3.24336	3.63046	3.61863	3.69448	3.3034	3.62852	3.64618	3.67868
3.52494	3.46693	3.44857	3.57757	3.72576	2.99735	3.48909	3.54932	3.70287	3.78084	3.71364	3.33863	3.66331	3.61731	3.11011	3.32468	3.50287	3.31806	3.71585	3.4513	3.09687	3.27223	3.32221	3.63558	3.43991	3.72909	3.57581	3.50543	3.59223	3.50093	3.603	3.70631	3.45907	3.70384	3.65457	3.64627	3.48636	4.28212	3.60742	3.54693	3.57819	3.78172	3.23126	3.60521	3.59611	3.67364	3.29183	3.61351	3.63355	3.65687
3.50305	3.43797	3.42181	3.55444	3.70971	2.99179	3.46808	3.5381	3.67938	3.74252	3.6883	3.32168	3.64556	3.59947	3.1026	3.31294	3.47956	3.30773	3.69095	3.42808	3.03152	3.23285	3.30817	3.59726	3.42437	3.71815	3.56247	3.48954	3.57881	3.48503	3.58411	3.68406	3.43594	3.68945	3.63991	3.62481	3.47444	4.27126	3.59576	3.52971	3.56645	3.61996	3.20865	3.58746	3.58093	3.64653	3.27302	3.50605	3.60989	3.64053
3.4913	3.41607	3.40177	3.53828	3.5832	2.97554	3.4551	3.53121	3.6679	3.71488	3.64759	3.30843	3.62004	3.58393	3.09581	3.30428	3.45227	3.28574	3.6604	3.41422	3.01457	3.22384	3.28795	3.58472	3.40221	3.70985	3.52927	3.46437	3.5487	3.46985	3.56812	3.66331	3.42102	3.67091	3.62755	3.60336	3.46181	4.23506	3.58225	3.51638	3.5532	3.60627	3.19249	3.56874	3.55806	3.63435	3.25051	3.49121	3.59779	3.62464
3.47488	3.40283	3.38896	3.52062	3.55999	2.9645	3.43797	3.52159	3.62393	3.69987	3.62119	3.28927	3.58852	3.56821	3.07912	3.28459	3.43876	3.2672	3.64026	3.39373	3.0023	3.20415	3.28115	3.56291	3.38287	3.69377	3.50728	3.4506	3.52892	3.44918	3.55161	3.64132	3.39903	3.65183	3.61015	3.57642	3.4415	4.12371	3.53342	3.49784	3.54313	3.58967	3.17272	3.54958	3.54269	3.62225	3.23594	3.4717	3.58976	3.60636
3.45801	3.39135	3.37333	3.51064	3.47148	2.95603	3.42358	3.50472	3.6045	3.66808	3.60079	3.26914	3.57219	3.55841	3.06905	3.26755	3.42243	3.2604	3.62578	3.36706	2.97969	3.18967	3.26773	3.54834	3.37298	3.68177	3.49563	3.43965	3.5004	3.42305	3.53978	3.61872	3.38517	3.61581	3.6015	3.55091	3.42181	4.09934	3.51991	3.46481	3.53377	3.57554	3.15523	3.53263	3.52344	3.6113	3.22552	3.45881	3.56503	3.59276
3.42305	3.37289	3.36053	3.48618	3.43666	2.94375	3.40689	3.48415	3.5155	3.64503	3.56468	3.25236	3.55479	3.54675	3.04238	3.24945	3.39347	3.24706	3.60962	3.35091	2.96406	3.16865	3.24159	3.54004	3.35311	3.66508	3.47011	3.42437	3.48274	3.39647	3.52106	3.6083	3.36857	3.60159	3.5826	3.53192	3.40786	4.08397	3.4981	3.43921	3.51938	3.54852	3.13254	3.50852	3.5026	3.59762	3.20556	3.44918	3.55046	3.57166
3.22455	3.36389	3.34826	3.45086	3.42178	2.92936	3.37263	3.47046	3.49404	3.62296	3.5547	3.23267	3.5419	3.53466	3.02658	3.23444	3.38331	3.22419	3.5713	3.33695	2.94561	3.16168	3.23391	3.52459	3.33183	3.65272	3.45466	3.41033	3.46623	3.38631	3.49766	3.59947	3.34358	3.56857	3.57157	3.50773	3.33245	4.04724	3.48539	3.4272	3.50737	3.53819	3.1094	3.49333	3.48936	3.5774	3.19082	3.42587	3.51982	3.55647
3.20645	3.34932	3.33819	3.43453	3.40981	2.91938	3.35629	3.44874	3.46208	3.61519	3.5457	3.2219	3.5321	3.52309	2.99894	3.21819	3.37024	3.20715	3.54949	3.3238	2.92539	3.14826	3.21042	3.50614	3.31638	3.63038	3.43188	3.40265	3.45775	3.36565	3.48079	3.58472	3.32989	3.55885	3.55709	3.49254	3.31912	4.00185	3.47558	3.41342	3.48909	3.52909	3.09669	3.47267	3.46128	3.56353	3.16494	3.40998	3.50578	3.52848
3.19417	3.32733	3.32362	3.42119	3.39149	2.91391	3.33024	3.42446	3.44565	3.60026	3.53642	3.20035	3.52044	3.50834	2.99073	3.20044	3.35506	3.19064	3.53651	3.30119	2.91629	3.13448	3.20115	3.49254	3.29589	3.61042	3.4098	3.38817	3.44494	3.35638	3.46631	3.57024	3.30208	3.52662	3.54649	3.48035	3.30737	3.98481	3.45519	3.39214	3.46278	3.50808	3.07126	3.45766	3.44627	3.55267	3.14631	3.39223	3.49501	3.51815
3.17722	3.31558	3.30499	3.40724	3.37535	2.90543	3.31143	3.40918	3.41943	3.57943	3.51903	3.18967	3.5011	3.49139	2.97792	3.18411	3.21819	3.17695	3.52848	3.28874	2.90437	3.12521	3.18464	3.47779	3.286	3.59823	3.3434	3.37316	3.41934	3.34428	3.45748	3.55055	3.29254	3.5004	3.52132	3.46834	3.29466	3.93907	3.43117	3.37333	3.45722	3.49581	3.05916	3.44406	3.43029	3.53192	3.12777	3.37501	3.48645	3.49916
3.16309	3.29254	3.28989	3.39276	3.36928	2.89731	3.29536	3.39143	3.40503	3.57015	3.50932	3.18093	3.47408	3.48132	2.96998	3.17183	3.20715	3.16053	3.51249	3.27002	2.89589	3.10817	3.16954	3.4626	3.26517	3.58084	3.3321	3.34958	3.40468	3.33404	3.43629	3.54102	3.28759	3.48547	3.50667	3.45598	3.28115	3.92706	3.41828	3.36018	3.4385	3.47709	3.04203	3.42614	3.42216	3.51364	3.1072	3.357	3.45757	3.48742
3.15038	3.28062	3.27241	3.37219	3.36111	2.88998	3.27991	3.3766	3.37898	3.5547	3.49872	3.16671	3.44971	3.4672	2.96097	3.1555	3.19797	3.14605	3.48168	3.25192	2.8845	3.08954	3.15514	3.26455	3.24336	3.57033	3.31232	3.25934	3.38481	3.326	3.42596	3.51956	3.27426	3.46976	3.4951	3.43974	3.27082	3.90693	3.40512	3.33872	3.42393	3.46419	3.03435	3.40812	3.40547	3.50049	3.08291	3.34313	3.44274	3.47391
3.14172	3.26623	3.2581	3.35709	3.35413	2.87753	3.2581	3.363	3.37236	3.53801	3.48212	3.1577	3.42949	3.4528	2.94967	3.1351	3.18852	3.13845	3.45978	3.24018	2.87267	3.08035	3.14049	3.23611	3.23294	3.56309	3.30208	3.24901	3.37024	3.30208	3.41139	3.50614	3.26296	3.46305	3.48203	3.42464	3.25607	3.88715	3.37642	3.33413	3.38349	3.45095	3.00883	3.36671	3.39082	3.48238	3.07373	3.31885	3.43143	3.46375
3.11152	3.24936	3.24662	3.34605	3.29664	2.86313	3.24971	3.35311	3.36353	3.52689	3.46675	3.14481	3.42049	3.43947	2.93448	3.12477	3.16636	3.12512	3.43868	3.22481	2.86022	3.06269	3.12397	3.22923	3.2083	3.54728	3.28971	3.22728	3.35594	3.28936	3.39073	3.49139	3.24812	3.43682	3.46464	3.41333	3.24433	3.86914	3.36865	3.30746	3.36874	3.42322	2.98976	3.3434	3.38349	3.47302	3.0619	3.30031	3.41722	3.45439
3.10066	3.23514	3.21466	3.33581	3.28974	2.8543	3.24247	3.33448	3.34914	3.49854	3.45095	3.13439	3.38234	3.42155	2.92177	3.11479	3.15514	3.11647	3.42349	3.20662	2.83974	3.04565	3.10967	3.21333	3.18499	3.52698	3.26614	3.2174	3.34278	3.26578	3.37236	3.47188	3.23055	3.41845	3.44759	3.40124	3.23099	3.83965	3.34985	3.2989	3.35965	3.4166	2.96141	3.33042	3.36786	3.46631	3.046	3.28883	3.40592	3.44556
3.08857	3.22781	3.20362	3.33042	3.27659	2.82852	3.23444	3.31055	3.32389	3.48909	3.4279	3.1215	3.36291	3.40804	2.91744	3.1004	3.14216	3.09854	3.40433	3.19276	2.81051	3.03196	3.08742	3.19594	3.17236	3.50561	3.25254	3.20751	3.32141	3.24795	3.35576	3.46437	3.2234	3.40918	3.42216	3.38419	3.21245	3.82702	3.33183	3.29024	3.3494	3.40344	2.95038	3.30711	3.35355	3.44865	3.02499	3.27806	3.39585	3.42066
3.07135	3.21448	3.18234	3.3223	3.26825	2.82022	3.21625	3.29395	3.29898	3.4755	3.40362	3.10552	3.3411	3.3879	2.90958	3.0838	3.13298	3.08918	3.39664	3.18305	2.79664	3.00971	3.07664	3.1811	3.15532	3.48459	3.23453	3.19921	3.31373	3.11735	3.34358	3.44742	3.20539	3.38967	3.40742	3.37439	3.20132	3.79532	3.32168	3.25236	3.33828	3.38057	2.93554	3.29483	3.33316	3.42932	3.0083	3.26499	3.37625	3.40954
3.06146	3.20459	3.17501	3.30508	3.25211	2.80989	3.20636	3.28592	3.27523	3.46826	3.38508	3.09695	3.32177	3.37422	2.89201	3.06702	3.09386	3.077	3.37492	3.16998	2.77775	3.00256	3.06799	3.17174	3.14163	3.47126	3.2234	3.18764	3.30428	3.09881	3.31576	3.44106	3.19391	3.37589	3.39682	3.36415	3.18499	3.7766	3.31294	3.12106	3.323	3.37289	2.92221	3.2815	3.31196	3.41872	2.99497	3.25236	3.36494	3.39982
3.04962	3.1955	3.15611	3.29713	3.2434	2.79744	3.17819	3.27523	3.26331	3.45969	3.36468	3.06172	3.3132	3.36053	2.87294	3.0566	3.08106	3.05819	3.35797	3.15426	2.76874	2.99108	3.05625	3.14711	3.1245	3.45042	3.21166	3.17713	3.28468	3.06808	3.2974	3.42269	3.18464	3.35947	3.37369	3.35285	3.13245	3.7645	3.30552	3.05263	3.30552	3.36636	2.90737	3.2664	3.30614	3.40998	2.98137	3.24185	3.34322	3.37881
3.04283	3.18102	3.14543	3.27594	3.22191	2.7774	3.16777	3.26693	3.24265	3.4453	3.34428	3.05068	3.29925	3.35152	2.837	3.04097	3.0083	3.03982	3.3517	3.14781	2.75629	2.97943	3.04389	3.11762	3.11779	3.44203	3.19744	3.15965	3.27717	3.05969	3.28574	3.41492	3.15461	3.34155	3.36468	3.33687	3.123	3.74561	3.28565	3.04494	3.29589	3.3532	2.89951	3.2566	3.29325	3.3962	2.96424	3.23382	3.32962	3.36079
3.03541	3.17536	3.13192	3.26543	3.20132	2.76362	3.15391	3.25272	3.22887	3.44124	3.33104	3.04168	3.28371	3.3374	2.82976	3.02887	2.98781	3.03391	3.3374	3.1366	2.74993	2.97351	3.03302	3.10993	3.09907	3.43188	3.18349	3.15391	3.26031	3.04936	3.27594	3.40327	3.14349	3.33051	3.35143	3.3283	3.11929	3.69148	3.27135	3.02667	3.27753	3.34587	2.89104	3.24353	3.2785	3.3789	2.95364	3.14313	3.31638	3.34861
2.99038	3.16062	3.12044	3.25095	3.18645	2.74755	3.13969	3.2445	3.21642	3.42428	3.31691	3.02543	3.25651	3.32221	2.81651	3.01625	2.96362	3.02349	3.32698	3.12698	2.74013	2.96247	3.02181	3.09651	3.09174	3.41607	3.17669	3.13775	3.24671	3.0423	3.25448	3.39117	3.13342	3.32115	3.32883	3.31011	3.10826	3.67726	3.25563	2.93404	3.26711	3.32627	2.87912	3.23038	3.26693	3.37033	2.93757	3.13068	3.30649	3.33704
2.97819	3.077	3.1094	3.23656	3.18074	2.72468	3.13068	3.23329	3.206	3.41166	3.30534	3.00141	3.2453	3.30225	2.79611	3.00247	2.95143	3.00742	3.31859	3.11408	2.73519	2.94208	2.99753	3.0468	3.07797	3.40283	3.16053	3.07444	3.21784	3.03143	3.23373	3.38084	3.12715	3.3049	3.31594	3.2943	3.07205	3.6702	3.23903	2.91603	3.24945	3.31294	2.8672	3.21801	3.25598	3.36079	2.92406	3.1087	3.2921	3.31956
2.96874	3.06649	3.09792	3.22137	3.11572	2.72079	3.12318	3.22004	3.18773	3.40645	3.2921	2.99214	3.22693	3.29289	2.78402	2.98834	2.92636	2.99594	3.31258	3.10031	2.68733	2.93113	2.98578	3.03046	3.06366	3.37898	3.14808	3.0649	3.18216	3.01978	3.22146	3.35603	3.11576	3.28706	3.30684	3.28494	3.05104	3.6604	3.2174	2.90711	3.23055	3.2981	2.85307	3.20415	3.24353	3.33757	2.91444	3.0928	3.27841	3.30296
2.93872	3.05307	3.08857	3.21678	3.10347	2.68742	3.10305	3.20194	3.15815	3.3902	3.27876	2.98004	3.21148	3.28026	2.77342	2.97722	2.89598	2.98411	3.29731	3.09263	2.67735	2.91188	2.97325	3.01466	3.04283	3.35974	3.13422	3.05483	3.16433	2.97854	3.20786	3.34022	3.09483	3.27453	3.29201	3.26472	3.04	3.64477	3.20503	2.87135	3.21121	3.28124	2.83258	3.18561	3.22976	3.32106	2.86049	3.077	3.26543	3.28821
2.92804	3.04539	3.07152	3.203	3.09232	2.67338	3.09024	3.19691	3.14958	3.37722	3.26764	2.96945	3.19876	3.27267	2.7653	2.96477	2.87673	2.97369	3.29466	3.07947	2.67099	2.8989	2.95956	3.00071	3.03276	3.34366	3.12071	3.04592	3.15099	2.9653	3.19832	3.32821	3.07558	3.26031	3.28203	3.25263	3.01704	3.6332	3.18128	2.85642	3.19656	3.2747	2.8113	3.17731	3.21219	3.30826	2.85227	3.06411	3.25775	3.27029
2.83002	3.03611	3.0611	3.18216	3.07337	2.66534	3.07982	3.18243	3.13934	3.36371	3.08256	2.95417	3.19408	3.25722	2.75868	2.94366	2.86711	2.96627	3.27576	3.07082	2.66172	2.88521	2.9464	2.98305	3.01563	3.31709	3.11011	3.03179	3.14322	2.93784	3.18728	3.31832	3.06746	3.23762	3.27435	3.23797	3.00539	3.62587	3.17236	2.81236	3.18384	3.25978	2.80026	3.16185	3.19788	3.28742	2.83276	3.02887	3.24221	3.26208
2.80733	2.98623	3.04715	3.1713	3.05387	2.64618	3.04353	3.16998	3.12812	3.35391	3.07638	2.94225	3.17404	3.22614	2.75188	2.93625	2.84804	2.94773	3.25907	3.05598	2.65475	2.87656	2.93925	2.96477	3.00671	3.30225	3.08998	2.9834	3.13395	2.9268	3.17713	3.30411	3.05333	3.22163	3.26243	3.22923	2.98013	3.60424	3.16336	2.77007	3.17457	3.24353	2.79002	3.11108	3.18508	3.2657	2.81916	3.02216	3.22914	3.25395
2.80009	2.9736	3.03408	3.15453	3.038	2.64106	3.02834	3.15753	3.11974	3.3374	3.05166	2.92459	3.16141	3.22031	2.74623	2.92751	2.83029	2.93121	3.24662	3.04053	2.64759	2.86746	2.92901	2.95064	2.99753	3.28954	3.08309	2.97369	3.12574	2.92026	3.15391	3.29236	3.03638	3.21157	3.25395	3.21174	2.96185	3.56901	3.15603	2.75179	3.16309	3.23364	2.78419	3.01483	3.1789	3.25819	2.80309	3.01545	3.21483	3.22561
2.76415	2.96521	3.02834	3.14773	3.03419	2.63267	3.01695	3.14605	3.10631	3.31726	3.03779	2.91285	3.14199	3.20909	2.72247	2.91894	2.82172	2.91815	3.23947	3.03479	2.63682	2.86049	2.92124	2.9374	2.98728	3.2762	3.07029	2.96503	3.11506	2.90958	3.13104	3.26976	3.01695	3.19753	3.2423	3.20088	2.95117	3.55444	3.14287	2.74208	3.14508	3.2272	2.77854	2.98667	3.1698	3.24238	2.79567	2.99329	3.19788	3.20486
2.75055	2.9419	3.0166	3.12901	3.02122	2.61483	3.0106	3.11241	3.08318	3.30199	3.02773	2.90464	3.12671	3.18702	2.7155	2.9102	2.79091	2.90781	3.22384	3.02605	2.6294	2.85598	2.89528	2.92989	2.96353	3.27064	3.05528	2.95241	3.08971	2.89925	3.11488	3.26199	3.0045	3.18278	3.2249	3.18684	2.9404	3.54331	3.13113	2.73033	3.13704	3.22252	2.7683	2.98102	3.11876	3.23338	2.78773	2.98464	3.19135	3.19417
2.73722	2.93501	3.00795	3.11408	3.0136	2.61077	2.99532	3.09845	3.07143	3.29272	3.01757	2.89536	3.11117	3.1728	2.70737	2.89695	2.77536	2.89792	3.21007	2.98305	2.62155	2.85015	2.88389	2.91329	2.95629	3.25413	3.04291	2.94084	3.07779	2.88477	3.10472	3.24592	2.99514	3.1623	3.20071	3.17333	2.93227	3.53607	3.11382	2.71099	3.12097	3.19912	2.75091	2.95744	3.10075	3.22049	2.7736	2.96627	3.1774	3.17925
2.72265	2.92291	2.994	3.10181	2.99628	2.60132	2.98358	3.09007	3.06446	3.27753	3.00865	2.88751	3.1011	3.16671	2.70322	2.88759	2.75594	2.88247	3.18402	2.97236	2.61033	2.83762	2.86896	2.90172	2.94914	3.2483	3.03064	2.93316	3.05996	2.87126	3.08874	3.23691	2.98605	3.15453	3.19117	3.15355	2.92221	3.50428	3.10128	2.69766	3.11108	3.17598	2.74163	2.94181	3.09254	3.20759	2.76044	2.94208	3.15912	3.17457
2.71214	2.91152	2.98552	3.09572	2.97479	2.597	2.94464	3.07779	3.04918	3.25634	2.99797	2.88026	3.08795	3.15135	2.6974	2.87735	2.74817	2.87055	3.16291	2.9668	2.59991	2.83143	2.85907	2.8921	2.9404	3.23717	2.99647	2.91965	3.04989	2.85501	3.06949	3.22366	2.9743	3.14896	3.18472	3.14305	2.91161	3.48503	3.083	2.68724	3.09607	3.16521	2.72583	2.93863	3.08768	3.19161	2.75117	2.93448	3.14287	3.16477
2.68442	2.87779	2.97183	3.08	2.95847	2.58764	2.93589	3.05845	3.04106	3.24177	2.98728	2.87082	3.07691	3.1343	2.69245	2.86834	2.74093	2.85881	3.15311	2.95488	2.58199	2.82375	2.84795	2.87664	2.92583	3.22349	2.98525	2.90781	3.04318	2.84715	3.06022	3.20751	2.95965	3.1351	3.17872	3.12698	2.89969	3.47311	3.07329	2.67461	3.08283	3.14578	2.71099	2.92468	3.07196	3.18049	2.74155	2.92521	3.13086	3.1517
2.65351	2.86746	2.96132	3.07479	2.9406	2.58287	2.9245	3.03726	3.02455	3.22605	2.97925	2.85934	3.06887	3.12839	2.686	2.85598	2.73377	2.84071	3.13298	2.94393	2.57448	2.81598	2.83885	2.86269	2.90932	3.21687	2.97439	2.89448	3.03329	2.83726	3.04512	3.197	2.9487	3.11161	3.1683	3.11338	2.88671	3.46481	3.04592	2.65969	3.06905	3.12459	2.70208	2.89563	3.05987	3.17015	2.72812	2.90755	3.12088	3.14358
2.61784	2.85784	2.94057	3.06896	2.92283	2.57669	2.90596	3.01545	3.01792	3.21254	2.9517	2.85377	3.06004	3.11408	2.67329	2.83214	2.72874	2.83038	3.12459	2.93192	2.56079	2.80795	2.82543	2.8506	2.89987	3.20671	2.96177	2.8702	3.02455	2.82419	3.03196	3.18967	2.92715	3.09978	3.15991	3.10464	2.87479	3.45704	3.03603	2.6528	3.05722	3.10649	2.69139	2.8777	3.04768	3.15461	2.7215	2.89642	3.1057	3.13545
2.6	2.85139	2.93121	3.05536	2.91203	2.56954	2.89183	3.00583	3.01192	3.19956	2.94358	2.84715	3.04627	3.10455	2.66543	2.82773	2.71391	2.82084	3.11196	2.92	2.54879	2.80159	2.81554	2.84238	2.88618	3.19514	2.95532	2.85934	3.01607	2.72653	3.02587	3.16185	2.91788	3.09033	3.15161	3.09333	2.86675	3.44362	3.0174	2.64256	3.04433	3.09845	2.67523	2.8619	3.03779	3.14508	2.71135	2.88592	3.10155	3.12477
2.58755	2.83797	2.90411	3.04839	2.9085	2.56291	2.88706	2.99267	3.00503	3.18914	2.93554	2.83311	3.02879	3.09536	2.65536	2.81713	2.70057	2.8113	3.09598	2.90464	2.53616	2.79152	2.80839	2.83276	2.87082	3.18428	2.94614	2.84547	3.00998	2.71276	3.0128	3.15453	2.90834	3.08018	3.1404	3.07806	2.85722	3.42852	3.00547	2.63541	3.03611	3.08433	2.63523	2.84539	3.03232	3.13581	2.70481	2.87664	3.09113	3.10985
2.58013	2.82773	2.89139	3.04	2.89471	2.55294	2.87691	2.98172	2.99709	3.18623	2.92247	2.82508	3.01801	3.0838	2.64945	2.80671	2.68203	2.80291	3.07894	2.89201	2.5245	2.78199	2.79656	2.80088	2.85872	3.16592	2.93819	2.8362	3.00238	2.70402	3.00574	3.14472	2.8974	3.04839	3.11717	3.07082	2.83903	3.41192	2.99974	2.6234	3.02093	3.05263	2.6264	2.83541	3.01007	3.12035	2.69466	2.86817	3.07965	3.10102
2.57377	2.82313	2.88309	3.02349	2.88655	2.54764	2.8649	2.97492	2.98349	3.17625	2.88477	2.81969	2.99558	3.07744	2.64397	2.78419	2.66879	2.79638	3.06896	2.88256	2.50755	2.71779	2.78896	2.79223	2.84671	3.15523	2.9253	2.81678	2.98887	2.69413	2.99929	3.13713	2.89227	3.03735	3.10684	3.0664	2.83073	3.39921	2.99135	2.60865	3.01457	3.04212	2.61263	2.82923	3	3.10737	2.68512	2.85978	3.07311	3.0921
2.55735	2.81581	2.80053	3.01634	2.8676	2.53704	2.8528	2.966	2.96106	3.16389	2.87815	2.79797	2.98728	3.0664	2.62517	2.7736	2.66013	2.78075	3.05678	2.87426	2.49748	2.69457	2.78172	2.77828	2.82861	3.14675	2.91629	2.79435	2.97254	2.68009	2.98623	3.13077	2.88274	3.03055	3.09554	3.05907	2.82296	3.37077	2.98137	2.60371	2.99523	3.03788	2.60512	2.82278	2.98711	3.09934	2.67691	2.84194	3.06163	3.08539
2.54596	2.79302	2.7736	3.00397	2.8598	2.52901	2.84424	2.95717	2.95276	3.14605	2.85854	2.78543	2.97466	3.06066	2.61519	2.75788	2.65386	2.77113	3.05033	2.86508	2.48927	2.68512	2.75876	2.76812	2.81872	3.13907	2.90499	2.7864	2.95726	2.66675	2.97545	3.12035	2.87285	3.02517	3.08539	3.04265	2.80627	3.36097	2.97015	2.59567	2.98243	3.03082	2.59567	2.8113	2.97792	3.08442	2.66879	2.83258	3.04954	3.07859
2.53245	2.78269	2.76874	2.95302	2.85118	2.51938	2.82658	2.94552	2.93828	3.1374	2.84494	2.7804	2.96715	3.05051	2.61148	2.74358	2.64874	2.76336	3.03709	2.85766	2.48503	2.68185	2.75408	2.75249	2.80724	3.13113	2.89492	2.77015	2.85325	2.65404	2.96742	3.11055	2.86517	3.01766	3.07188	3.03232	2.79585	3.34322	2.95894	2.58508	2.97166	3.01121	2.58932	2.80547	2.96503	3.07497	2.65148	2.79091	3.03002	3.07029
2.52336	2.7728	2.75541	2.94269	2.83368	2.51232	2.81616	2.93307	2.93121	3.11479	2.82296	2.7721	2.95947	3.03859	2.60812	2.73377	2.64212	2.75506	3.02773	2.84503	2.47506	2.67347	2.74419	2.74578	2.79506	3.12009	2.88821	2.7562	2.84309	2.64353	2.95647	3.09828	2.85828	3.00962	3.06358	3.01934	2.79064	3.32936	2.95143	2.55982	2.89916	3.00336	2.58402	2.79585	2.95762	3.06596	2.64177	2.77687	3.00592	3.05819
2.51558	2.76221	2.74296	2.93369	2.77174	2.5011	2.8045	2.91974	2.92397	3.10119	2.81183	2.76662	2.94781	3.02658	2.59823	2.71638	2.63108	2.74313	3.0128	2.8362	2.46905	2.65625	2.73545	2.73669	2.78561	3.10411	2.88035	2.74543	2.82013	2.6302	2.93731	3.09183	2.84521	3.0015	3.05951	3.01113	2.78102	3.31532	2.9419	2.54976	2.88998	2.98879	2.57845	2.78834	2.94419	3.05422	2.63735	2.7683	2.99082	3.04865
2.50049	2.75091	2.723	2.92609	2.75886	2.49307	2.79417	2.90269	2.88724	3.09695	2.79762	2.7487	2.93404	3.01183	2.58084	2.70923	2.62525	2.73077	2.99876	2.82057	2.45642	2.64486	2.72353	2.73113	2.77448	3.09492	2.87258	2.73589	2.8068	2.62084	2.9298	3.08177	2.83382	2.99232	3.04927	3.00018	2.77325	3.30993	2.92424	2.54287	2.88265	2.9766	2.5721	2.77748	2.94022	3.03965	2.62384	2.75629	2.98057	3.04035
2.49466	2.73801	2.71108	2.91885	2.7546	2.4883	2.76971	2.88494	2.87885	3.08177	2.78755	2.74004	2.92477	2.99664	2.57104	2.69766	2.61978	2.71726	2.99223	2.80574	2.45139	2.63876	2.70861	2.7185	2.76141	3.07947	2.8611	2.72574	2.8	2.61068	2.91921	3.07453	2.81854	2.98349	3.03947	2.98411	2.76556	3.28777	2.91753	2.53828	2.87453	2.95135	2.56689	2.76539	2.93201	3.03152	2.6181	2.7494	2.9751	3.03117
2.48035	2.72088	2.70366	2.91117	2.74644	2.48486	2.76494	2.87276	2.86728	3.07249	2.77501	2.73174	2.91126	2.98746	2.56609	2.6921	2.61528	2.70764	2.98587	2.79806	2.4332	2.63267	2.70313	2.71285	2.75143	3.0702	2.85289	2.71302	2.79276	2.59823	2.90967	3.06163	2.80406	2.97015	3.03091	2.97607	2.75868	3.28106	2.91029	2.51717	2.85863	2.9404	2.56026	2.75417	2.92442	3.02331	2.61157	2.72177	2.96168	3.02278
2.46746	2.70834	2.69095	2.90384	2.73928	2.47611	2.75885	2.86508	2.85978	3.05563	2.7494	2.72503	2.90163	2.97492	2.55629	2.686	2.60927	2.6989	2.96971	2.7879	2.42932	2.62658	2.69245	2.70446	2.74455	3.05837	2.8453	2.7057	2.7819	2.57475	2.90199	3.05272	2.79762	2.87188	3.01589	2.96662	2.71302	3.26879	2.90128	2.50755	2.85077	2.92989	2.54834	2.74605	2.917	3.00645	2.60406	2.71249	2.95523	3.0136
2.45651	2.70084	2.68389	2.82985	2.73393	2.46896	2.7494	2.85863	2.85166	3.05086	2.74022	2.71647	2.89386	2.95938	2.54455	2.67258	2.59682	2.69369	2.95921	2.78084	2.41916	2.59435	2.68009	2.69492	2.73801	3.04989	2.82852	2.69316	2.77351	2.56159	2.8732	3.04618	2.7826	2.86587	2.99921	2.95691	2.70508	3.25042	2.89351	2.49316	2.84247	2.90932	2.54049	2.7328	2.90764	2.99938	2.59894	2.70587	2.9404	3.00812
2.45104	2.68442	2.64009	2.80018	2.72803	2.46216	2.74199	2.83929	2.83885	3.04283	2.73572	2.71249	2.88327	2.95311	2.53687	2.66013	2.58932	2.68309	2.94384	2.77157	2.41192	2.5887	2.67435	2.68397	2.73033	3.03965	2.81775	2.68583	2.7464	2.55143	2.86119	3.02737	2.77219	2.85625	2.99029	2.9487	2.69342	3.24238	2.88592	2.48318	2.83285	2.88026	2.53174	2.72636	2.89951	2.98861	2.59241	2.69545	2.92283	2.9977
2.4347	2.6777	2.63541	2.79011	2.71824	2.45519	2.73545	2.8302	2.82976	3.03726	2.72618	2.70375	2.87709	2.9434	2.52821	2.6543	2.58472	2.67585	2.93695	2.76097	2.40583	2.56698	2.66631	2.66843	2.72177	3.02896	2.81236	2.68053	2.73625	2.54146	2.85695	3.01687	2.76044	2.84936	2.98163	2.88768	2.68106	3.22508	2.87002	2.4657	2.82525	2.87055	2.52494	2.71285	2.88768	2.97837	2.5857	2.68627	2.917	2.98887
2.42755	2.66746	2.62525	2.78252	2.71443	2.44927	2.72618	2.82411	2.82234	3.03091	2.71629	2.70084	2.85881	2.93395	2.52283	2.64159	2.5736	2.66631	2.91453	2.7562	2.39806	2.5577	2.65422	2.65669	2.70923	3.01792	2.80079	2.67214	2.73033	2.52812	2.84618	3.00539	2.75302	2.84318	2.95744	2.87567	2.66993	3.21581	2.86393	2.45598	2.81925	2.85589	2.50967	2.70093	2.87488	2.96009	2.57881	2.67991	2.90455	2.9804
2.42013	2.65916	2.61077	2.77377	2.70055	2.44221	2.71046	2.81519	2.81316	3.02225	2.70331	2.6928	2.84415	2.92715	2.51841	2.62985	2.56168	2.65581	2.9072	2.71002	2.38976	2.55038	2.64715	2.64494	2.69784	3.00786	2.79541	2.66464	2.72371	2.52344	2.83876	2.9887	2.74411	2.83664	2.94446	2.86631	2.6528	3.19815	2.85395	2.44486	2.80079	2.84706	2.49607	2.69625	2.79938	2.9487	2.57457	2.66128	2.81784	2.96309
2.41342	2.65157	2.60433	2.76265	2.68795	2.4385	2.69625	2.80079	2.80459	3.00627	2.69678	2.68653	2.83161	2.92274	2.51285	2.6143	2.54146	2.64971	2.90146	2.70437	2.38331	2.5351	2.64238	2.64079	2.69245	3.00009	2.78773	2.6574	2.72018	2.51276	2.82976	2.9774	2.7366	2.82543	2.93086	2.83267	2.64671	3.17307	2.84821	2.43894	2.78755	2.83329	2.49015	2.6868	2.79046	2.94278	2.56185	2.63532	2.80177	2.95762
2.40512	2.63585	2.59691	2.75453	2.67933	2.43276	2.68671	2.79691	2.79894	2.99868	2.6845	2.68336	2.82057	2.84574	2.4943	2.60053	2.5313	2.63223	2.89598	2.68397	2.37784	2.53104	2.63267	2.63311	2.68362	2.97916	2.78216	2.64627	2.7064	2.49837	2.82013	2.96238	2.72698	2.80733	2.90958	2.82578	2.63143	3.15611	2.84132	2.42781	2.78049	2.82225	2.4853	2.67815	2.78464	2.93174	2.55038	2.62437	2.79152	2.95091
2.39947	2.62834	2.58746	2.73492	2.67434	2.4294	2.6762	2.78155	2.79329	2.98578	2.6777	2.677	2.80945	2.83921	2.48883	2.59611	2.52344	2.62508	2.88583	2.67567	2.37042	2.5215	2.62684	2.61651	2.66331	2.96442	2.77439	2.63797	2.68751	2.48442	2.80724	2.95435	2.72009	2.79991	2.90305	2.81589	2.62181	3.15135	2.83126	2.41784	2.77404	2.81589	2.47664	2.66755	2.77554	2.91444	2.5419	2.61766	2.78623	2.93748
2.39161	2.62199	2.56389	2.72954	2.67171	2.42163	2.67002	2.76751	2.78534	2.97377	2.62667	2.60565	2.79956	2.82464	2.48212	2.58623	2.51868	2.61554	2.86305	2.66631	2.3623	2.51099	2.62084	2.61077	2.65625	2.95364	2.74976	2.63029	2.67294	2.48062	2.78932	2.94128	2.71135	2.79453	2.89748	2.8098	2.57351	3.13704	2.81925	2.40883	2.76274	2.80857	2.47029	2.66155	2.75373	2.90305	2.53466	2.60645	2.77687	2.92751
2.38313	2.60901	2.55267	2.7087	2.6592	2.41634	2.65475	2.7585	2.77386	2.96044	2.61951	2.59974	2.79347	2.81236	2.47735	2.57607	2.51417	2.61077	2.85589	2.66004	2.35664	2.50737	2.61572	2.59876	2.63974	2.94905	2.74208	2.62013	2.66349	2.47541	2.77863	2.93607	2.70614	2.78605	2.8928	2.78066	2.56486	3.12609	2.81413	2.40203	2.75364	2.78702	2.46331	2.64821	2.74022	2.89192	2.53121	2.59974	2.76971	2.92274
2.37704	2.60071	2.54623	2.69854	2.65367	2.41033	2.64521	2.74402	2.76645	2.95011	2.60044	2.58896	2.78402	2.80371	2.47338	2.56477	2.50993	2.59885	2.84989	2.65475	2.35152	2.50093	2.60327	2.59152	2.63046	2.94252	2.73581	2.61377	2.65678	2.46587	2.7713	2.9321	2.6981	2.74808	2.88556	2.77386	2.56088	3.11965	2.80503	2.39717	2.74667	2.77775	2.45634	2.62852	2.68804	2.88715	2.52424	2.58252	2.76424	2.91029
2.36945	2.59576	2.53404	2.68901	2.64823	2.40583	2.63082	2.66887	2.74384	2.94349	2.59382	2.57554	2.77819	2.79594	2.46967	2.55912	2.50305	2.59082	2.84159	2.64848	2.34711	2.48839	2.59232	2.58614	2.62446	2.93678	2.72777	2.60786	2.64874	2.45934	2.76265	2.92212	2.69325	2.71779	2.87841	2.76724	2.54693	3.10578	2.80026	2.39055	2.73598	2.76909	2.45095	2.6121	2.66693	2.87435	2.51709	2.57448	2.74455	2.89925
2.35815	2.58799	2.52468	2.68018	2.63444	2.39161	2.62269	2.64283	2.73678	2.93625	2.58852	2.56459	2.77174	2.79249	2.4649	2.55108	2.49775	2.5796	2.82887	2.64256	2.33837	2.48238	2.58525	2.5796	2.61183	2.91912	2.71011	2.60035	2.63709	2.4506	2.75417	2.91347	2.67558	2.70234	2.80936	2.75735	2.53784	3.08989	2.79082	2.3826	2.72503	2.75514	2.4423	2.60362	2.65625	2.86781	2.50737	2.56371	2.68653	2.886
2.3472	2.58013	2.52	2.67514	2.62828	2.38949	2.61695	2.63435	2.72962	2.93051	2.5811	2.55205	2.76583	2.77881	2.46084	2.54278	2.49219	2.57263	2.81501	2.63294	2.33077	2.47788	2.57475	2.57245	2.60574	2.91179	2.69731	2.59161	2.62596	2.44274	2.74826	2.90914	2.66384	2.68415	2.80035	2.68336	2.5268	3.08353	2.78004	2.37475	2.71744	2.74472	2.43523	2.59903	2.64194	2.85987	2.49713	2.54887	2.67991	2.87832
2.34208	2.57598	2.50667	2.65678	2.6018	2.38464	2.61183	2.62102	2.72494	2.82914	2.57166	2.54817	2.75143	2.77395	2.45678	2.5328	2.48574	2.56309	2.80742	2.62552	2.32662	2.47249	2.56062	2.56627	2.57996	2.90119	2.69077	2.58216	2.60168	2.42923	2.73943	2.90455	2.65157	2.66923	2.79426	2.67002	2.51929	3.04079	2.77316	2.36318	2.70852	2.73916	2.42817	2.5955	2.62084	2.85245	2.49077	2.53925	2.63038	2.87117
2.33607	2.56221	2.49607	2.64424	2.59445	2.38199	2.60371	2.61377	2.7057	2.82499	2.56565	2.54102	2.73819	2.75815	2.44671	2.51638	2.48221	2.54234	2.8	2.61448	2.323	2.46967	2.54728	2.56035	2.5698	2.89333	2.6823	2.57528	2.58508	2.42102	2.723	2.89395	2.64168	2.65704	2.76777	2.65996	2.50976	3.03382	2.76371	2.35355	2.69227	2.72848	2.42331	2.58728	2.60212	2.84812	2.48486	2.53519	2.6226	2.8596
2.3306	2.55523	2.4815	2.59982	2.59064	2.37801	2.59338	2.60706	2.69784	2.81792	2.54649	2.53519	2.72795	2.67673	2.43965	2.5079	2.47753	2.53492	2.79444	2.606	2.31885	2.46155	2.53934	2.55196	2.5623	2.88539	2.66861	2.56918	2.5683	2.4113	2.7177	2.88848	2.63391	2.64088	2.76265	2.65051	2.50278	3.0257	2.75744	2.34587	2.66843	2.71912	2.4181	2.56839	2.5826	2.83664	2.47982	2.52848	2.61289	2.85298
2.32177	2.54075	2.47506	2.59382	2.58311	2.37483	2.58773	2.59726	2.68927	2.81033	2.54022	2.53263	2.71073	2.67179	2.43355	2.50313	2.47258	2.5298	2.78163	2.59558	2.31179	2.45121	2.52812	2.54728	2.55267	2.87391	2.66181	2.55461	2.55956	2.40556	2.71029	2.87912	2.62914	2.63152	2.75453	2.63435	2.48865	3.01351	2.74905	2.33872	2.65687	2.70561	2.39991	2.56026	2.57519	2.83055	2.47143	2.51868	2.60565	2.84627
2.31656	2.53483	2.45307	2.57916	2.5764	2.36971	2.57695	2.59046	2.67638	2.80459	2.53219	2.52309	2.6974	2.66658	2.4279	2.49766	2.45845	2.51497	2.77245	2.58755	2.30755	2.44848	2.52132	2.5351	2.54675	2.8687	2.65139	2.54773	2.54887	2.39859	2.69157	2.87506	2.61757	2.62508	2.74419	2.61775	2.47982	3.00786	2.74155	2.33422	2.65174	2.69351	2.38746	2.55523	2.56724	2.82587	2.46216	2.51179	2.59391	2.83497
2.31029	2.52671	2.44459	2.57342	2.56461	2.36256	2.55611	2.57784	2.67029	2.80079	2.51223	2.51744	2.68998	2.6196	2.42155	2.48283	2.44662	2.5064	2.76645	2.57987	2.29934	2.44318	2.51294	2.52998	2.5374	2.86366	2.64583	2.54225	2.5404	2.3917	2.68671	2.86543	2.60865	2.61289	2.71532	2.61166	2.4679	2.99717	2.72857	2.32115	2.64177	2.68097	2.38155	2.54914	2.56071	2.8181	2.45545	2.50305	2.59055	2.8272
2.30331	2.51912	2.4362	2.56565	2.55781	2.35161	2.54958	2.57024	2.65898	2.77448	2.50296	2.49466	2.6823	2.6136	2.41457	2.4777	2.43974	2.48291	2.75974	2.57289	2.29369	2.43258	2.50596	2.52344	2.52945	2.85678	2.63982	2.52274	2.52848	2.38313	2.68088	2.85669	2.60106	2.60468	2.70923	2.58834	2.46331	2.98879	2.72026	2.31603	2.63444	2.67673	2.37607	2.54305	2.55046	2.80901	2.44512	2.49404	2.56954	2.82066
2.29837	2.51223	2.42861	2.5547	2.554	2.34508	2.54384	2.56132	2.64733	2.76371	2.49572	2.48857	2.6732	2.59585	2.40433	2.47152	2.42252	2.4755	2.75364	2.56653	2.28583	2.42208	2.4936	2.51868	2.51947	2.85157	2.62128	2.51311	2.51541	2.37475	2.67302	2.84918	2.59011	2.59726	2.70349	2.5849	2.45413	2.98437	2.70887	2.31002	2.62234	2.65801	2.37113	2.53272	2.54163	2.73669	2.43691	2.48653	2.56026	2.81669
2.29325	2.50578	2.42216	2.54861	2.53541	2.34313	2.53801	2.55417	2.64009	2.75603	2.48468	2.48274	2.66843	2.59267	2.39832	2.46225	2.41589	2.47143	2.7457	2.56106	2.27611	2.40892	2.48636	2.50993	2.51196	2.84309	2.6136	2.5057	2.50843	2.37007	2.66808	2.84336	2.58384	2.59294	2.69501	2.57272	2.44848	2.96804	2.6747	2.30119	2.56318	2.64671	2.34817	2.51611	2.53554	2.73024	2.42843	2.48274	2.53483	2.80442
2.28371	2.50022	2.41307	2.54287	2.53142	2.33881	2.53254	2.5472	2.63382	2.74993	2.47797	2.47912	2.66278	2.58773	2.39161	2.45448	2.40971	2.46472	2.73687	2.557	2.27241	2.39965	2.47965	2.50331	2.49907	2.83011	2.60715	2.49607	2.50287	2.36106	2.6596	2.82543	2.57448	2.58773	2.68786	2.55338	2.43506	2.96168	2.66896	2.2943	2.55479	2.64106	2.34084	2.49695	2.49748	2.723	2.42305	2.4777	2.52653	2.71947
2.27815	2.49651	2.41015	2.53607	2.52462	2.33528	2.52671	2.54172	2.62623	2.70393	2.47038	2.47276	2.65845	2.57898	2.38852	2.44636	2.40406	2.44618	2.73377	2.54667	2.26464	2.39179	2.46349	2.49501	2.49483	2.82464	2.59656	2.49077	2.49448	2.35143	2.65501	2.82137	2.56901	2.58234	2.67921	2.53731	2.42702	2.94799	2.66102	2.28415	2.54773	2.63373	2.33475	2.48892	2.49042	2.71611	2.41775	2.47143	2.51046	2.70879
2.27117	2.49121	2.39912	2.51638	2.518	2.33077	2.52018	2.52565	2.62084	2.6928	2.45245	2.46614	2.65457	2.55947	2.38481	2.43991	2.39532	2.43682	2.72539	2.52592	2.2596	2.38411	2.45439	2.48733	2.48539	2.81916	2.58773	2.48521	2.48874	2.34366	2.6362	2.80909	2.56026	2.57642	2.6717	2.53015	2.42102	2.93978	2.64053	2.27143	2.52088	2.62375	2.32954	2.47974	2.47143	2.71029	2.40848	2.46411	2.48565	2.70172
2.26234	2.48521	2.39188	2.50834	2.51002	2.32574	2.51302	2.47435	2.61448	2.68044	2.44742	2.46234	2.64645	2.54949	2.37828	2.43294	2.39091	2.43302	2.70781	2.51991	2.2566	2.3774	2.44759	2.48106	2.47974	2.81139	2.57219	2.47815	2.48424	2.33863	2.62826	2.79965	2.55258	2.56821	2.66587	2.52486	2.41439	2.92662	2.63161	2.26481	2.5117	2.61881	2.32071	2.47391	2.44565	2.70384	2.40159	2.45951	2.47302	2.69369
2.25139	2.47885	2.38084	2.49907	2.50295	2.32185	2.5057	2.46208	2.60804	2.67294	2.42517	2.45748	2.63823	2.53784	2.37492	2.42543	2.38861	2.42331	2.69996	2.5117	2.24909	2.37201	2.44362	2.47152	2.4732	2.8045	2.56512	2.47232	2.47453	2.33272	2.61925	2.79267	2.54711	2.56106	2.6581	2.50614	2.40124	2.91876	2.62013	2.25766	2.4913	2.61395	2.31514	2.45166	2.44212	2.68283	2.39585	2.45492	2.46243	2.68962
2.24415	2.44662	2.33501	2.49439	2.48644	2.31735	2.49642	2.45554	2.60371	2.63567	2.41704	2.45333	2.63196	2.52945	2.36742	2.41598	2.38349	2.41713	2.69068	2.49898	2.2438	2.36715	2.43682	2.46596	2.46552	2.79364	2.55744	2.46675	2.46808	2.32468	2.61157	2.78843	2.53801	2.54852	2.64874	2.49439	2.3962	2.91011	2.61413	2.25263	2.4868	2.60901	2.3079	2.44715	2.43691	2.674	2.39029	2.44698	2.45386	2.68291
2.23859	2.44185	2.32954	2.48962	2.483	2.31011	2.48671	2.44221	2.594	2.62243	2.41236	2.44609	2.62375	2.51823	2.36433	2.40132	2.37316	2.40459	2.68309	2.49007	2.2385	2.36256	2.42967	2.46075	2.45969	2.77607	2.55082	2.46022	2.45148	2.31179	2.60565	2.69316	2.53121	2.52706	2.64221	2.48556	2.3902	2.8981	2.60883	2.24574	2.47214	2.59391	2.29819	2.43382	2.42411	2.6649	2.38587	2.43929	2.4362	2.68
2.23461	2.43682	2.32132	2.48185	2.47601	2.30552	2.47373	2.43461	2.58508	2.60459	2.40265	2.43726	2.61607	2.48406	2.35974	2.39576	2.36742	2.39903	2.66879	2.48512	2.23691	2.35629	2.42075	2.45572	2.45192	2.76751	2.53616	2.45236	2.44397	2.3026	2.56706	2.68786	2.52521	2.52053	2.63594	2.48018	2.38375	2.89086	2.60018	2.24035	2.46225	2.58932	2.29272	2.42305	2.41748	2.66119	2.3781	2.42967	2.42826	2.67594
2.23099	2.4317	2.30631	2.47585	2.46685	2.30075	2.46826	2.42366	2.57174	2.59285	2.39408	2.43302	2.6098	2.47885	2.35135	2.3917	2.35302	2.39205	2.66181	2.47276	2.23258	2.34958	2.41475	2.45113	2.43894	2.75947	2.51753	2.44565	2.43629	2.2981	2.55664	2.68071	2.52	2.5147	2.62985	2.44071	2.37722	2.88742	2.59302	2.23664	2.44945	2.57748	2.28795	2.41925	2.40486	2.65651	2.37086	2.42093	2.42128	2.66879
2.22605	2.42755	2.30155	2.47188	2.45915	2.2981	2.46437	2.41651	2.56706	2.58446	2.38958	2.42693	2.60698	2.46728	2.34543	2.38366	2.34737	2.38517	2.65192	2.4664	2.22446	2.34225	2.40645	2.44742	2.43408	2.7449	2.51214	2.43108	2.42861	2.29298	2.5487	2.67329	2.51444	2.5019	2.6219	2.43576	2.36724	2.88274	2.58428	2.23011	2.43912	2.56212	2.283	2.40618	2.39717	2.64821	2.36733	2.41298	2.4136	2.66428
2.22172	2.4211	2.29024	2.46428	2.45171	2.29227	2.45554	2.39974	2.55974	2.53554	2.38199	2.42446	2.60203	2.45077	2.34199	2.37625	2.33996	2.3796	2.64353	2.45969	2.21748	2.33536	2.40071	2.44053	2.42623	2.73581	2.50817	2.42543	2.42349	2.28733	2.50402	2.6657	2.50464	2.4943	2.61687	2.42967	2.35673	2.8747	2.57642	2.22746	2.42517	2.55461	2.28009	2.39823	2.3879	2.63417	2.36397	2.40698	2.40079	2.64742
2.21687	2.41386	2.28283	2.44362	2.44718	2.28645	2.45015	2.39338	2.55558	2.52318	2.37351	2.42084	2.59541	2.44539	2.33828	2.37033	2.33475	2.36839	2.6377	2.45492	2.21174	2.32106	2.39426	2.43267	2.42102	2.73113	2.50004	2.42128	2.41581	2.28141	2.4974	2.65934	2.49598	2.48609	2.60062	2.42049	2.34985	2.86985	2.56124	2.21996	2.4204	2.54923	2.27223	2.39108	2.37837	2.62464	2.3547	2.39982	2.39585	2.6362
2.20954	2.40883	2.27744	2.43638	2.44056	2.28353	2.44362	2.38278	2.54896	2.51294	2.36662	2.41351	2.59126	2.43762	2.33377	2.36371	2.32433	2.36344	2.6294	2.44804	2.20389	2.31514	2.38393	2.42552	2.41528	2.72265	2.49219	2.41669	2.40539	2.27558	2.48344	2.64618	2.48874	2.47523	2.58923	2.41192	2.34464	2.86384	2.54269	2.21563	2.41492	2.54155	2.26481	2.38375	2.37095	2.61687	2.34781	2.3917	2.39143	2.62693
2.2038	2.40247	2.27241	2.42861	2.42877	2.27956	2.43355	2.37254	2.54128	2.50834	2.35938	2.40795	2.58358	2.42914	2.33113	2.35656	2.31868	2.35373	2.61837	2.4423	2.19938	2.30322	2.37925	2.41766	2.40945	2.71355	2.48397	2.40812	2.40177	2.27046	2.46605	2.63444	2.48203	2.46879	2.58552	2.40636	2.33598	2.85536	2.53642	2.21236	2.40954	2.5336	2.25969	2.37784	2.33492	2.61272	2.34446	2.38331	2.38596	2.62057
2.19841	2.39567	2.26728	2.42366	2.41979	2.27647	2.42728	2.35956	2.53342	2.50013	2.35038	2.40477	2.57033	2.42084	2.3283	2.33872	2.31029	2.3343	2.61289	2.437	2.19143	2.29192	2.37201	2.41201	2.40309	2.6989	2.47673	2.40336	2.39214	2.2626	2.4566	2.62861	2.477	2.45651	2.5781	2.39629	2.32724	2.84397	2.5328	2.20115	2.39576	2.53024	2.24768	2.37095	2.31594	2.60636	2.34066	2.37634	2.37483	2.61015
2.19364	2.38932	2.25784	2.41148	2.41417	2.2732	2.4226	2.35417	2.52733	2.49245	2.34375	2.40132	2.56168	2.41351	2.32256	2.3283	2.30464	2.32998	2.60609	2.43205	2.18728	2.28733	2.36583	2.40106	2.39656	2.69068	2.46985	2.39673	2.38508	2.25687	2.4483	2.62375	2.47161	2.45174	2.51629	2.39073	2.32327	2.83161	2.52609	2.19594	2.38817	2.52362	2.24026	2.3668	2.30419	2.60026	2.33598	2.37236	2.36689	2.60291
2.1887	2.38428	2.25272	2.40494	2.40881	2.27002	2.4181	2.34887	2.51991	2.47514	2.33863	2.38155	2.55576	2.40539	2.31894	2.32397	2.30172	2.32592	2.60071	2.42605	2.18243	2.28521	2.35576	2.39497	2.38543	2.68503	2.46472	2.39196	2.37784	2.25289	2.44106	2.62013	2.46843	2.43859	2.51188	2.38525	2.317	2.82472	2.52071	2.19055	2.37166	2.514	2.22773	2.36185	2.28821	2.59329	2.32583	2.36547	2.36062	2.59108
2.1804	2.37766	2.24962	2.39876	2.40219	2.26693	2.40989	2.34517	2.514	2.46817	2.33404	2.3706	2.54631	2.39903	2.31523	2.31885	2.29907	2.3177	2.58799	2.42172	2.16821	2.27797	2.35091	2.39082	2.38216	2.68062	2.4528	2.38649	2.37113	2.24804	2.41775	2.60265	2.46278	2.43205	2.48203	2.37766	2.31196	2.81157	2.5155	2.18472	2.36742	2.50631	2.22181	2.35815	2.28247	2.58614	2.31921	2.36009	2.35285	2.5849
2.17501	2.37298	2.24715	2.39161	2.39521	2.2619	2.40583	2.33722	2.50631	2.46269	2.31611	2.35982	2.53837	2.39135	2.31214	2.31108	2.29342	2.30861	2.58057	2.41669	2.16459	2.26826	2.34243	2.38402	2.37722	2.67364	2.44212	2.37766	2.36653	2.24212	2.41201	2.59294	2.45678	2.42561	2.47523	2.37201	2.3049	2.79629	2.50958	2.17157	2.35647	2.49792	2.21819	2.35029	2.26914	2.57148	2.31391	2.3562	2.34155	2.57687
2.16989	2.36671	2.24256	2.3879	2.38986	2.25634	2.39514	2.32097	2.50287	2.45563	2.30296	2.35558	2.53033	2.3872	2.30799	2.30561	2.28777	2.30534	2.57298	2.40512	2.16194	2.26146	2.33616	2.37642	2.37033	2.66393	2.43108	2.3706	2.36018	2.23329	2.39788	2.58843	2.45174	2.42084	2.46905	2.35117	2.29978	2.78879	2.50252	2.16742	2.34596	2.4898	2.21386	2.34172	2.26119	2.56406	2.30852	2.35143	2.33572	2.57386
2.16327	2.36132	2.23347	2.38305	2.38614	2.25166	2.38755	2.3117	2.49801	2.45104	2.29519	2.34852	2.51885	2.3811	2.30419	2.29731	2.27947	2.2981	2.56839	2.39956	2.16018	2.25492	2.33015	2.36804	2.36159	2.6581	2.41881	2.36715	2.35382	2.2294	2.39188	2.58322	2.44751	2.41475	2.46446	2.34781	2.29386	2.77996	2.49819	2.16318	2.33863	2.48477	2.2098	2.33545	2.2506	2.55903	2.30419	2.34578	2.33121	2.56936
2.15806	2.35647	2.2294	2.37642	2.38297	2.24918	2.38234	2.30658	2.49183	2.44609	2.29007	2.34331	2.51188	2.37501	2.30049	2.29245	2.27514	2.29174	2.56212	2.39311	2.15523	2.25007	2.32583	2.36397	2.35744	2.65254	2.40901	2.35744	2.34958	2.22481	2.3872	2.56592	2.44053	2.40786	2.45969	2.34031	2.28715	2.77722	2.49369	2.15956	2.32468	2.48079	2.20256	2.32706	2.23868	2.55691	2.29572	2.33996	2.30446	2.56274
2.15541	2.34746	2.22517	2.36618	2.37825	2.24415	2.37854	2.29881	2.48795	2.43974	2.28327	2.3351	2.50755	2.36715	2.29377	2.28433	2.27011	2.28618	2.55823	2.38269	2.1517	2.24397	2.32141	2.35788	2.35108	2.64786	2.40565	2.326	2.34402	2.21934	2.3751	2.55744	2.43205	2.40168	2.45342	2.33316	2.27965	2.76371	2.48759	2.15479	2.31673	2.46993	2.19868	2.3185	2.23417	2.55135	2.29077	2.33077	2.30066	2.52636
2.14923	2.33951	2.22004	2.35558	2.37308	2.23788	2.37333	2.29024	2.47541	2.43497	2.274	2.32715	2.50269	2.35965	2.2913	2.28159	2.26614	2.28177	2.5517	2.37563	2.14843	2.23921	2.31709	2.35311	2.34102	2.59841	2.39532	2.31929	2.33916	2.21651	2.36159	2.55073	2.42623	2.39506	2.44645	2.32971	2.27294	2.75859	2.48371	2.1494	2.30843	2.46472	2.19417	2.31038	2.22834	2.54817	2.28468	2.32556	2.2936	2.4785
2.14269	2.32689	2.21325	2.33987	2.36719	2.23311	2.36715	2.27479	2.47046	2.4264	2.26914	2.31594	2.49581	2.35038	2.28901	2.27726	2.26216	2.27444	2.54799	2.36124	2.14517	2.23046	2.31382	2.34799	2.33634	2.59073	2.38949	2.31205	2.33377	2.21007	2.35611	2.5434	2.4211	2.39091	2.43656	2.3253	2.26905	2.74137	2.47894	2.1419	2.29713	2.4581	2.18861	2.30181	2.21545	2.52618	2.27806	2.32053	2.27753	2.4566
2.13907	2.32194	2.20839	2.32821	2.3632	2.22985	2.36212	2.26967	2.46331	2.4181	2.26375	2.30932	2.48494	2.32521	2.28512	2.27391	2.25722	2.27038	2.53943	2.35055	2.1426	2.22667	2.30808	2.33916	2.33095	2.58358	2.38631	2.30472	2.32742	2.20247	2.34393	2.5298	2.41236	2.38649	2.41042	2.31294	2.26252	2.73369	2.47214	2.13845	2.29033	2.44442	2.18102	2.29687	2.20645	2.51921	2.27329	2.31558	2.27285	2.45289
2.13563	2.31497	2.20503	2.32177	2.35685	2.22525	2.35806	2.25987	2.4589	2.40706	2.25801	2.30375	2.48071	2.31929	2.28265	2.26746	2.24698	2.2634	2.53289	2.34322	2.13969	2.22437	2.29863	2.33492	2.32362	2.56389	2.38031	2.2989	2.32212	2.19611	2.3328	2.52556	2.40733	2.37934	2.40406	2.30596	2.25784	2.72883	2.46305	2.12768	2.28177	2.43302	2.17687	2.29333	2.19921	2.51311	2.26799	2.30773	2.26905	2.44088
2.13139	2.30746	2.19965	2.314	2.35032	2.21978	2.35205	2.24909	2.45492	2.4023	2.25254	2.29113	2.4755	2.31029	2.28044	2.26349	2.24406	2.2566	2.52539	2.33651	2.13713	2.22066	2.29377	2.33104	2.31938	2.55806	2.37466	2.29307	2.31417	2.19161	2.32556	2.5087	2.40221	2.37307	2.38596	2.2989	2.25483	2.71576	2.45483	2.11868	2.27382	2.42517	2.17395	2.28795	2.19417	2.50543	2.26455	2.30437	2.26393	2.43249
2.12689	2.2951	2.19726	2.29863	2.34134	2.21651	2.34623	2.24256	2.4506	2.39947	2.23294	2.27868	2.46773	2.3057	2.27576	2.25996	2.23938	2.25113	2.52124	2.33289	2.13466	2.2166	2.25625	2.32371	2.31479	2.55338	2.36759	2.28547	2.30711	2.18631	2.32035	2.50278	2.39488	2.3283	2.38225	2.2755	2.24892	2.70905	2.44397	2.11497	2.26764	2.41881	2.16777	2.28362	2.19011	2.50031	2.25784	2.29775	2.25536	2.41951
2.12283	2.2921	2.18428	2.29492	2.33799	2.21236	2.34128	2.23276	2.44371	2.3864	2.22428	2.27347	2.46287	2.30278	2.2702	2.25589	2.23417	2.24397	2.51364	2.32459	2.1321	2.21272	2.25219	2.31974	2.30781	2.54384	2.36115	2.27832	2.30375	2.18049	2.30393	2.49095	2.38976	2.3223	2.35523	2.26711	2.23965	2.70437	2.43912	2.10949	2.25687	2.41466	2.16415	2.28044	2.18437	2.49519	2.25351	2.29307	2.24291	2.40768
2.11876	2.28556	2.17722	2.28486	2.33273	2.21095	2.33466	2.22773	2.43982	2.37148	2.22137	2.26834	2.45775	2.29501	2.26358	2.25166	2.22923	2.23638	2.50755	2.31196	2.12477	2.20865	2.24424	2.31656	2.30287	2.53792	2.35444	2.27258	2.29616	2.17589	2.29845	2.48203	2.38128	2.31329	2.35073	2.25845	2.23364	2.69422	2.43382	2.10746	2.24901	2.40733	2.16053	2.27391	2.17448	2.4845	2.24715	2.28883	2.23453	2.40371
2.11408	2.28238	2.16804	2.28177	2.3262	2.20627	2.32812	2.22031	2.38296	2.36009	2.2106	2.26499	2.45581	2.29033	2.26057	2.24804	2.22578	2.23232	2.49757	2.30675	2.11947	2.20645	2.23806	2.31152	2.29695	2.5343	2.34826	2.26649	2.28998	2.16909	2.29033	2.47788	2.3736	2.28945	2.34287	2.24715	2.22817	2.69068	2.42508	2.10534	2.24309	2.40318	2.15567	2.2694	2.16724	2.47929	2.24344	2.2845	2.22313	2.39453
2.1102	2.27832	2.16071	2.2747	2.32067	2.20238	2.32247	2.21448	2.3796	2.34949	2.20238	2.25475	2.44547	2.28336	2.2566	2.243	2.22287	2.22702	2.49166	2.30393	2.11453	2.2038	2.23514	2.30296	2.29342	2.52336	2.33792	2.26155	2.28609	2.16468	2.25978	2.4664	2.36733	2.27435	2.3268	2.24265	2.22384	2.62349	2.41333	2.10119	2.23664	2.39868	2.15082	2.26349	2.16185	2.47594	2.23815	2.2777	2.21978	2.38684
2.10755	2.27408	2.154	2.26587	2.31586	2.19629	2.31541	2.18464	2.37536	2.33448	2.19753	2.24839	2.43974	2.27894	2.25024	2.2377	2.21731	2.22172	2.48406	2.29951	2.10923	2.19691	2.22552	2.29881	2.28892	2.51744	2.32954	2.2513	2.28318	2.16115	2.25148	2.45969	2.36132	2.2664	2.31929	2.2302	2.21775	2.61748	2.40936	2.09404	2.23267	2.39038	2.14711	2.25766	2.15744	2.47188	2.23249	2.274	2.2143	2.3781
2.1049	2.26781	2.14852	2.25272	2.31278	2.19391	2.31099	2.1819	2.37227	2.32892	2.19267	2.2453	2.43161	2.27188	2.24265	2.23347	2.20768	2.21757	2.47885	2.29219	2.10331	2.19488	2.20909	2.29501	2.28468	2.51205	2.32494	2.24547	2.27947	2.15611	2.24733	2.45254	2.35797	2.26322	2.31302	2.2219	2.2128	2.60954	2.4038	2.09024	2.22923	2.38623	2.14411	2.25051	2.14834	2.46684	2.22746	2.2687	2.20918	2.37227
2.0996	2.26375	2.14278	2.24433	2.30933	2.18949	2.30234	2.17863	2.35055	2.32194	2.18817	2.23788	2.42675	2.26366	2.24044	2.22755	2.20247	2.2151	2.47329	2.28627	2.10146	2.19038	2.20645	2.29104	2.28106	2.50596	2.31938	2.24053	2.27143	2.14985	2.23868	2.43488	2.34808	2.25316	2.30879	2.21678	2.20751	2.60203	2.39859	2.08759	2.21898	2.37766	2.13828	2.24706	2.14587	2.46216	2.22331	2.26225	2.20318	2.36547
2.09192	2.25951	2.13695	2.23709	2.30634	2.18393	2.29325	2.17236	2.34764	2.31223	2.1819	2.22905	2.42172	2.2604	2.23753	2.22137	2.19903	2.20883	2.46817	2.28124	2.09704	2.18728	2.20212	2.28371	2.27461	2.50031	2.31347	2.23611	2.26737	2.14534	2.23302	2.42852	2.34393	2.24442	2.29801	2.21307	2.20353	2.59788	2.39046	2.08397	2.21554	2.3668	2.13457	2.23894	2.13916	2.45819	2.21589	2.25881	2.19876	2.35982
2.08945	2.25413	2.1321	2.22993	2.30135	2.17943	2.28742	2.16804	2.33342	2.30419	2.17837	2.22049	2.41095	2.25607	2.23444	2.21192	2.19497	2.18773	2.46084	2.27611	2.09377	2.18322	2.19506	2.27876	2.26499	2.49413	2.30905	2.21307	2.26278	2.14278	2.22481	2.41174	2.33766	2.24159	2.28742	2.20662	2.19408	2.59143	2.38472	2.07947	2.21077	2.36212	2.1298	2.23205	2.12954	2.45439	2.21201	2.25528	2.19479	2.35135
2.08521	2.246	2.12742	2.22216	2.29564	2.17475	2.28265	2.16309	2.32256	2.30004	2.17148	2.21263	2.40521	2.24998	2.23143	2.20724	2.18561	2.18366	2.45554	2.27329	2.08804	2.18022	2.19135	2.27479	2.25766	2.48971	2.30296	2.20618	2.25819	2.13695	2.21987	2.40079	2.33254	2.23479	2.27258	2.20159	2.18843	2.57748	2.3774	2.0747	2.20486	2.35391	2.12609	2.21951	2.12327	2.44892	2.20733	2.24901	2.19082	2.34587
2.08062	2.24	2.12344	2.21272	2.28947	2.17113	2.27876	2.15629	2.317	2.2928	2.16433	2.20927	2.40053	2.24327	2.2264	2.20106	2.18322	2.17828	2.44812	2.26675	2.08539	2.17722	2.18437	2.27029	2.25192	2.48521	2.29342	2.20424	2.25386	2.13342	2.21519	2.39567	2.32874	2.21572	2.26755	2.1917	2.17828	2.55982	2.37051	2.07232	2.19938	2.3464	2.12177	2.2136	2.11956	2.44291	2.20344	2.24353	2.18525	2.33545
2.07726	2.23276	2.11709	2.20812	2.28394	2.16786	2.27497	2.1502	2.31329	2.28874	2.157	2.20203	2.39373	2.24018	2.22331	2.19717	2.17987	2.17157	2.44353	2.26393	2.08247	2.17457	2.17236	2.26481	2.24698	2.47965	2.28883	2.19832	2.24751	2.12795	2.21077	2.39064	2.32327	2.21174	2.24247	2.18358	2.17466	2.55249	2.3638	2.06843	2.19444	2.34102	2.1162	2.20547	2.11382	2.43603	2.19629	2.24071	2.1811	2.31806
2.07382	2.23011	2.11285	2.20283	2.27804	2.16159	2.27082	2.14075	2.29554	2.28327	2.14808	2.19629	2.39108	2.23567	2.22119	2.19426	2.17687	2.16609	2.43894	2.25845	2.07921	2.17157	2.16848	2.26137	2.24053	2.46384	2.28389	2.19329	2.24424	2.12344	2.20627	2.38552	2.31408	2.20247	2.22243	2.17616	2.17068	2.54932	2.35311	2.06411	2.18737	2.33651	2.10675	2.2	2.10808	2.43011	2.19152	2.23753	2.17695	2.31364
2.07161	2.22322	2.10746	2.19974	2.27315	2.15576	2.26614	2.13819	2.27735	2.27797	2.14278	2.18799	2.38755	2.23232	2.2143	2.19091	2.17254	2.16071	2.434	2.25466	2.07585	2.16759	2.16389	2.25457	2.23664	2.45766	2.27717	2.18799	2.23779	2.11682	2.19947	2.3811	2.30976	2.19585	2.21695	2.16539	2.16442	2.54313	2.34481	2.05951	2.1804	2.33245	2.10428	2.1947	2.10234	2.42243	2.18843	2.23152	2.166	2.30252
2.06799	2.21943	2.10225	2.18914	2.26272	2.15117	2.25854	2.12821	2.27276	2.27576	2.13519	2.18366	2.38128	2.22887	2.20962	2.18561	2.16918	2.15426	2.42861	2.25086	2.07152	2.15364	2.16044	2.25015	2.23223	2.45272	2.27082	2.18358	2.23435	2.1117	2.19488	2.36742	2.3034	2.18896	2.21033	2.15947	2.15788	2.53828	2.33536	2.05572	2.16848	2.32742	2.09934	2.18887	2.09943	2.41492	2.1819	2.22658	2.16018	2.29845
2.06234	2.20733	2.09898	2.18172	2.26018	2.14773	2.25263	2.1185	2.25837	2.27267	2.12998	2.17934	2.3766	2.22481	2.20698	2.18331	2.16724	2.1457	2.42208	2.2468	2.06993	2.14976	2.15479	2.24786	2.22737	2.44212	2.26375	2.17254	2.22976	2.10852	2.18817	2.35603	2.29845	2.17634	2.20768	2.15461	2.15435	2.52804	2.32971	2.05033	2.16115	2.32309	2.09669	2.18384	2.09351	2.40698	2.17837	2.22296	2.15682	2.28371
2.0581	2.20124	2.0943	2.17775	2.25583	2.14013	2.24857	2.11135	2.25439	2.26234	2.12274	2.17589	2.37219	2.19735	2.20141	2.17934	2.16442	2.14234	2.4174	2.243	2.06358	2.14649	2.14905	2.2423	2.22181	2.40698	2.25987	2.16583	2.22384	2.10472	2.18393	2.35091	2.29369	2.17007	2.20124	2.1479	2.14172	2.52344	2.32574	2.04821	2.15726	2.31912	2.09015	2.17219	2.08848	2.40035	2.17351	2.21837	2.15214	2.28053
2.05201	2.19611	2.08715	2.17183	2.25193	2.13254	2.24353	2.10543	2.23929	2.25342	2.10402	2.16839	2.36795	2.19426	2.19479	2.17068	2.16194	2.13819	2.41183	2.23673	2.0581	2.14358	2.14543	2.23832	2.2166	2.40203	2.25475	2.15656	2.21413	2.10119	2.17598	2.34525	2.28901	2.16283	2.19585	2.14013	2.13651	2.50667	2.32159	2.04627	2.15249	2.317	2.08556	2.16768	2.08168	2.39735	2.16927	2.2128	2.14552	2.26561
2.04936	2.194	2.08	2.16645	2.24295	2.12962	2.23956	2.10137	2.23241	2.24185	2.09969	2.16079	2.34552	2.1894	2.19073	2.16627	2.15921	2.13227	2.40062	2.23205	2.05598	2.13475	2.14013	2.23329	2.21077	2.38781	2.25086	2.15285	2.20971	2.09713	2.16936	2.32618	2.28424	2.15523	2.1894	2.13625	2.13272	2.49872	2.317	2.04291	2.14517	2.3102	2.08203	2.15506	2.07567	2.39294	2.16327	2.20865	2.13881	2.26049
2.0468	2.1879	2.07594	2.15912	2.23851	2.12689	2.23435	2.09581	2.22649	2.23823	2.09245	2.15267	2.34022	2.18605	2.18596	2.16194	2.15709	2.12804	2.39523	2.22711	2.05325	2.13148	2.13386	2.23038	2.20662	2.3826	2.24636	2.14728	2.206	2.09404	2.16521	2.32009	2.27912	2.15143	2.18499	2.12945	2.12874	2.49042	2.31126	2.04097	2.13634	2.30331	2.07797	2.13881	2.07108	2.38923	2.16062	2.20512	2.13369	2.2551
2.04433	2.1819	2.07223	2.15205	2.23397	2.12415	2.23011	2.0906	2.21828	2.23488	2.08777	2.14826	2.33219	2.17996	2.18199	2.15823	2.15241	2.12	2.39055	2.22305	2.04909	2.12883	2.12662	2.22596	2.20247	2.37501	2.2385	2.14313	2.19974	2.08909	2.15965	2.31391	2.27417	2.14384	2.18119	2.12397	2.12592	2.48486	2.30481	2.037	2.13104	2.29792	2.0747	2.12751	2.06605	2.38163	2.15611	2.19991	2.12786	2.25113
2.03832	2.17775	2.06402	2.14781	2.23098	2.12026	2.22578	2.08442	2.21333	2.2287	2.08415	2.14349	2.32733	2.1721	2.18022	2.15435	2.14746	2.11523	2.38305	2.21713	2.04433	2.12459	2.12106	2.22057	2.19938	2.37201	2.23311	2.13872	2.19506	2.08344	2.14428	2.3057	2.25201	2.14093	2.17687	2.11974	2.11717	2.48079	2.30155	2.03408	2.12592	2.29077	2.07135	2.12159	2.06278	2.37219	2.15214	2.19338	2.12018	2.24653
2.03603	2.1713	2.05351	2.14252	2.22436	2.11744	2.1955	2.07311	2.21104	2.22004	2.08018	2.13943	2.32185	2.16185	2.17819	2.14932	2.14331	2.11249	2.37898	2.21395	2.03726	2.12194	2.11435	2.21492	2.19611	2.36795	2.22958	2.12698	2.18843	2.0785	2.13713	2.29766	2.24821	2.13792	2.1728	2.11541	2.11391	2.47629	2.29598	2.03046	2.12256	2.28221	2.06817	2.11929	2.05722	2.36733	2.14817	2.18958	2.11232	2.23956
2.03347	2.16706	2.04812	2.13801	2.22191	2.11382	2.19117	2.06631	2.20353	2.21545	2.07541	2.13669	2.31506	2.15664	2.17572	2.14499	2.13757	2.10932	2.3706	2.20751	2.03488	2.1147	2.10905	2.21316	2.19214	2.36026	2.22366	2.12079	2.18393	2.07497	2.13298	2.29325	2.24344	2.12795	2.1668	2.10958	2.1094	2.46614	2.29086	2.0264	2.11541	2.25872	2.06411	2.1019	2.05068	2.3638	2.14243	2.18455	2.10684	2.23506
2.03064	2.16247	2.03585	2.13475	2.21738	2.11143	2.18649	2.06102	2.19965	2.20742	2.06905	2.1283	2.31205	2.15347	2.17298	2.1411	2.13342	2.10455	2.36742	2.20283	2.02932	2.11108	2.10472	2.20812	2.18711	2.34587	2.21845	2.11355	2.18181	2.06896	2.12909	2.28865	2.23974	2.11974	2.16132	2.10305	2.10517	2.46269	2.28477	2.02375	2.11055	2.2536	2.06066	2.09784	2.04689	2.35929	2.13943	2.18031	2.10296	2.23011
2.02852	2.15629	2.02985	2.1306	2.21357	2.10834	2.18358	2.05748	2.1887	2.20459	2.06004	2.12547	2.30013	2.14596	2.17042	2.13687	2.13007	2.10243	2.36327	2.19938	2.02508	2.10799	2.09996	2.20406	2.18375	2.33925	2.21325	2.11082	2.17439	2.06366	2.12362	2.28512	2.2347	2.11417	2.15514	2.09872	2.09996	2.45731	2.27921	2.01934	2.10525	2.24971	2.05589	2.0943	2.04168	2.35523	2.13342	2.1706	2.09872	2.2257
2.02349	2.14331	2.02746	2.12839	2.21103	2.10578	2.17881	2.05369	2.18481	2.20079	2.05342	2.12238	2.2913	2.14057	2.16742	2.13342	2.12742	2.09766	2.35717	2.19603	2.02243	2.10322	2.09519	2.19868	2.17784	2.33466	2.20927	2.1049	2.17104	2.05801	2.11938	2.27797	2.23055	2.11082	2.15011	2.09219	2.08221	2.44177	2.27073	2.01439	2.10013	2.2468	2.04945	2.09086	2.03479	2.34623	2.12909	2.16698	2.09466	2.21837
2.02066	2.14022	2.02296	2.12353	2.2064	2.09634	2.17554	2.05051	2.18243	2.1917	2.04998	2.11885	2.28468	2.13651	2.16433	2.12698	2.12468	2.09351	2.35302	2.19232	2.01987	2.09837	2.09068	2.19408	2.1743	2.32892	2.20459	2.09757	2.1668	2.0543	2.11638	2.26525	2.22296	2.10764	2.14216	2.08909	2.07868	2.4385	2.26472	2.01192	2.09227	2.24177	2.04212	2.08812	2.02852	2.33395	2.12609	2.16336	2.08556	2.21042
2.01748	2.13545	2.01713	2.11991	2.20459	2.09333	2.17086	2.04627	2.17757	2.18446	2.04468	2.11594	2.27417	2.12989	2.15638	2.12336	2.12247	2.09077	2.34534	2.18808	2.01536	2.09616	2.08742	2.18817	2.16857	2.32274	2.19611	2.09183	2.16309	2.05086	2.11064	2.2604	2.2189	2.10525	2.13687	2.08397	2.06834	2.43435	2.25581	2.00918	2.08238	2.23894	2.03903	2.08547	2.02075	2.32892	2.12177	2.15921	2.07929	2.20371
2.01298	2.11488	2.01333	2.11753	2.20087	2.08989	2.16609	2.04221	2.17377	2.17775	2.04079	2.11258	2.26967	2.12309	2.15338	2.12026	2.11947	2.08539	2.33713	2.18313	2.0113	2.09236	2.08159	2.18022	2.1653	2.3185	2.18411	2.08389	2.15974	2.04662	2.10269	2.25607	2.21625	2.10181	2.13333	2.08009	2.06517	2.42649	2.25007	2.00698	2.07868	2.23196	2.03488	2.07912	2.01625	2.32132	2.11709	2.1547	2.07461	2.19894
2.01042	2.10826	2.00821	2.10905	2.19797	2.08821	2.16097	2.03779	2.16821	2.17563	2.03815	2.10879	2.26631	2.1185	2.15188	2.1155	2.11709	2.07841	2.33377	2.1804	2.00883	2.0883	2.07779	2.17439	2.16265	2.31514	2.17545	2.0762	2.1547	2.04274	2.09695	2.24645	2.21227	2.09775	2.1238	2.07453	2.06093	2.42013	2.24583	2.00397	2.07444	2.2294	2.03143	2.07717	2.01139	2.31691	2.11347	2.15117	2.06675	2.1947
2.00583	2.10419	2.00424	2.10543	2.1957	2.08486	2.15788	2.03355	2.1615	2.16857	2.02843	2.10066	2.22834	2.11391	2.14596	2.10781	2.11497	2.07391	2.32883	2.17616	2.00689	2.08442	2.0747	2.1698	2.1577	2.31214	2.17095	2.07038	2.14746	2.03744	2.09439	2.23912	2.19152	2.08971	2.11647	2.07082	2.05263	2.41015	2.24132	2.00062	2.07091	2.22349	2.02728	2.07338	2.00804	2.31276	2.11002	2.14808	2.06252	2.18834
2.00141	2.09731	1.99894	2.10102	2.19153	2.08168	2.15391	2.02711	2.15038	2.15108	2.02481	2.09457	2.22225	2.11099	2.14075	2.1019	2.11161	2.07029	2.32106	2.1728	2.00406	2.08097	2.06976	2.16389	2.15214	2.30949	2.16821	2.0634	2.14375	2.03523	2.08742	2.23558	2.17687	2.08574	2.10561	2.06799	2.04839	2.4045	2.2385	1.99762	2.06578	2.21828	2.02031	2.06985	2.00486	2.30508	2.10596	2.14517	2.05572	2.17792
1.99903	2.09254	1.99611	2.09863	2.18817	2.07779	2.15082	2.02358	2.14128	2.14658	2.02243	2.08698	2.21731	2.10843	2.1389	2.09996	2.1094	2.06587	2.31506	2.16901	2.00194	2.07894	2.06631	2.16044	2.14667	2.30649	2.166	2.05978	2.13969	2.03126	2.0777	2.23073	2.16901	2.07823	2.09784	2.06172	2.04592	2.4023	2.23488	1.9947	2.06296	2.21254	2.01801	2.06605	1.99965	2.29448	2.1026	2.1426	2.05077	2.17422
1.99735	2.08962	1.99143	2.09457	2.18636	2.07603	2.13784	2.02155	2.13528	2.13722	2.01748	2.0755	2.21395	2.10402	2.13298	2.09457	2.10693	2.06278	2.31188	2.16503	1.99921	2.07302	2.06102	2.15753	2.14402	2.3011	2.15991	2.05501	2.13642	2.02773	2.07347	2.22313	2.16415	2.07082	2.08839	2.04274	2.04283	2.3932	2.23055	1.99267	2.05987	2.21033	2.01042	2.06102	1.99488	2.2883	2.09731	2.14049	2.04645	2.17024
1.99435	2.08389	1.98649	2.08998	2.18291	2.0732	2.1336	2.01369	2.13086	2.13192	2.01333	2.07055	2.20971	2.09907	2.12998	2.09183	2.1057	2.0581	2.30728	2.15965	1.99594	2.06755	2.05634	2.15488	2.14031	2.29227	2.15417	2.05042	2.13263	2.02146	2.06896	2.2181	2.15426	2.06472	2.08212	2.03965	2.04018	2.38464	2.22684	1.99082	2.05536	2.20556	2.00344	2.05607	1.99143	2.28088	2.0928	2.13731	2.04035	2.16645
1.98887	2.08	1.98093	2.08406	2.18001	2.06967	2.12998	2.00804	2.11435	2.12812	2.00397	2.06923	2.20486	2.09492	2.12653	2.08848	2.10411	2.05342	2.30296	2.15364	1.99294	2.06543	2.05174	2.14711	2.13642	2.28486	2.14843	2.0453	2.12892	2.01863	2.06534	2.21413	2.15117	2.06172	2.07744	2.03532	2.03514	2.3743	2.22163	1.98843	2.05024	2.19894	2.00018	2.05333	1.98481	2.27611	2.09015	2.13183	2.03744	2.16389
1.9857	2.07603	1.97748	2.07779	2.17575	2.06781	2.11558	2.00265	2.10896	2.12247	2.00035	2.06269	2.19974	2.09227	2.12486	2.08539	2.10119	2.04971	2.3004	2.15126	1.98808	2.06155	2.04583	2.14366	2.13192	2.28088	2.14446	2.04247	2.12645	2.01342	2.06004	2.21042	2.14278	2.05731	2.07055	2.03099	2.03223	2.37148	2.21422	1.98402	2.04574	2.19647	1.99762	2.04592	1.98225	2.26958	2.08689	2.12397	2.03143	2.15974
1.98349	2.06711	1.97342	2.0755	2.1723	2.06481	2.11135	1.99558	2.09898	2.11373	1.99691	2.06004	2.18967	2.08468	2.12132	2.08221	2.09907	2.04698	2.29554	2.14764	1.98649	2.05792	2.0423	2.13907	2.12706	2.27823	2.13969	2.03921	2.12318	2.01113	2.05651	2.20565	2.13766	2.05386	2.0649	2.02675	2.0294	2.35797	2.20927	1.97687	2.04132	2.19479	1.99497	2.04203	1.97792	2.26623	2.08336	2.12194	2.02623	2.15717
1.98128	2.06278	1.96901	2.07046	2.16877	2.05722	2.10737	1.9917	2.09554	2.10702	1.99188	2.05377	2.18146	2.08106	2.10958	2.07912	2.09325	2.04291	2.29245	2.14419	1.98331	2.05492	2.03947	2.13377	2.12424	2.27435	2.13148	2.03585	2.10481	2.00742	2.05342	2.20185	2.13157	2.04954	2.05925	2.02402	2.02684	2.35082	2.20442	1.97501	2.03779	2.18958	1.99055	2.03938	1.97483	2.2611	2.07664	2.11947	2.0234	2.1547
1.97616	2.05978	1.96203	2.06623	2.16723	2.05386	2.10252	1.98773	2.09157	2.10093	1.98605	2.05051	2.16565	2.07585	2.10737	2.07311	2.08962	2.04	2.2732	2.14049	1.98084	2.05121	2.034	2.13068	2.12053	2.27082	2.12821	2.03029	2.09687	2.00097	2.04998	2.19762	2.12565	2.04477	2.05413	2.02004	2.02428	2.34499	2.20035	1.97139	2.03435	2.18525	1.98552	2.03603	1.97095	2.25448	2.07329	2.11638	2.01536	2.1517
1.97351	2.05466	1.95735	2.06269	2.16333	2.05086	2.09872	1.9826	2.08733	2.09722	1.9811	2.046	2.16194	2.0717	2.1057	2.06799	2.08291	2.03611	2.26525	2.13748	1.97695	2.04848	2.03038	2.12592	2.11744	2.25174	2.12115	2.02517	2.09386	1.99664	2.046	2.19426	2.11391	2.03894	2.05148	2.01528	2.02049	2.33907	2.19806	1.96883	2.02932	2.18119	1.97987	2.03179	1.96768	2.24821	2.07055	2.11355	2.01148	2.14861
1.97148	2.05033	1.95497	2.05845	2.16006	2.0483	2.0943	1.97845	2.07373	2.09316	1.97386	2.03929	2.15823	2.06861	2.10305	2.06358	2.07903	2.03205	2.25792	2.13386	1.97095	2.04698	2.02755	2.12265	2.11417	2.24821	2.11832	2.0181	2.08927	1.99408	2.04291	2.18755	2.10525	2.03497	2.04786	2.01024	2.01695	2.32839	2.19267	1.96715	2.02508	2.17766	1.97713	2.02631	1.96459	2.2445	2.06684	2.11046	2.00759	2.14234
1.96945	2.046	1.95117	2.05263	2.15861	2.04592	2.09068	1.97607	2.06852	2.08901	1.96936	2.03046	2.15249	2.06578	2.09669	2.05925	2.07594	2.02932	2.25166	2.12486	1.96892	2.04539	2.02313	2.11709	2.10985	2.24318	2.11161	2.01068	2.08115	1.99082	2.03673	2.18287	2.09996	2.03179	2.04486	2.00715	2.01413	2.32274	2.18596	1.966	2.02102	2.17519	1.97492	2.02366	1.96238	2.2362	2.06155	2.10799	2.00318	2.1366
1.96645	2.04318	1.94755	2.04821	2.15471	2.04406	2.08636	1.97263	2.06322	2.08327	1.96291	2.02446	2.14808	2.06225	2.09219	2.05404	2.06746	2.02702	2.24751	2.12124	1.96627	2.04274	2.02013	2.11382	2.10499	2.24079	2.10711	2.00804	2.07453	1.98543	2.03444	2.17704	2.09298	2.0287	2.04141	2.00221	2.00857	2.31762	2.18049	1.96442	2.01607	2.16936	1.96839	2.01872	1.95885	2.22658	2.05837	2.10057	1.99841	2.12971
1.96433	2.03912	1.94446	2.04362	2.15117	2.04097	2.08327	1.97007	2.06093	2.07929	1.95664	2.02225	2.14446	2.0581	2.09024	2.05077	2.06313	2.02208	2.24477	2.11903	1.96362	2.04097	2.01625	2.11091	2.1011	2.23691	2.10313	2.00442	2.0717	1.98305	2.03011	2.17139	2.08927	2.02208	2.03673	1.9977	2.00565	2.30852	2.17607	1.96283	2.01325	2.16653	1.96353	2.01404	1.95532	2.22225	2.05563	2.09121	1.99329	2.12698
1.96141	2.03488	1.93978	2.03682	2.14918	2.0385	2.07682	1.9653	2.0551	2.0755	1.95294	2.02022	2.13792	2.05051	2.08786	2.04759	2.06004	2.01845	2.24106	2.11567	1.96185	2.03797	2.01015	2.10675	2.09669	2.22472	2.09837	2.00141	2.06852	1.98049	2.0219	2.16609	2.08468	2.01881	2.02887	1.99382	2.00106	2.30216	2.1713	1.96035	2.00848	2.16283	1.96106	2.00283	1.9502	2.21607	2.05192	2.08653	1.98834	2.12053
1.95656	2.02923	1.93589	2.03064	2.14637	2.03709	2.07329	1.96115	2.05157	2.07117	1.94887	2.01536	2.13236	2.04662	2.08565	2.04265	2.05828	2.01492	2.2347	2.11029	1.96	2.03532	2.00715	2.10287	2.09298	2.21757	2.09386	1.99947	2.06481	1.9774	2.01598	2.16044	2.07673	2.01007	2.02596	1.98976	1.99753	2.29713	2.16618	1.95859	2.0038	2.15408	1.95753	1.99726	1.94658	2.21325	2.04936	2.07956	1.9864	2.11735
1.95205	2.02578	1.93245	2.02605	2.1804	2.03241	2.07082	1.95921	2.04389	2.0672	1.94517	2.00936	2.12759	2.04035	2.08265	2.03982	2.05563	2.01245	2.22649	2.10667	1.95717	2.02993	2.00344	2.10022	2.09042	2.21351	2.09007	1.99656	2.06199	1.97342	2.01316	2.15664	2.07249	2.00733	2.02199	1.98587	1.99373	2.28901	2.16265	1.95541	1.99868	2.15038	1.95435	1.994	1.94313	2.21024	2.04653	2.07558	1.98225	2.11311
1.94914	2.02199	1.92839	2.02225	2.17863	2.02932	2.06834	1.95673	2.03859	2.06349	1.94287	2.00724	2.12406	2.03656	2.08106	2.0347	2.05325	2.00804	2.22252	2.10331	1.95453	2.02737	1.9985	2.09625	2.08636	2.20892	2.08653	1.99055	2.05881	1.97077	2.0106	2.1532	2.0672	2.00406	2.01501	1.9819	1.99117	2.28556	2.15779	1.95302	1.99558	2.14764	1.95046	1.98958	1.93934	2.20503	2.04371	2.07214	1.97554	2.11091
1.9464	2.01925	1.926	2.01801	2.17634	2.02737	2.06534	1.95267	2.03408	2.05404	1.93854	2.00459	2.11753	2.03329	2.07673	2.03135	2.05068	2.0023	2.21766	2.09907	1.95241	2.02366	1.99594	2.09201	2.08318	2.20662	2.08159	1.98464	2.05589	1.96812	2.00715	2.14976	2.06481	1.99841	2.01183	1.97819	1.98552	2.27912	2.15117	1.9502	1.99258	2.14313	1.94587	1.9849	1.93545	2.2	2.04132	2.06693	1.97183	2.10499
1.94234	2.01536	1.92194	2.01413	2.17386	2.02234	2.06075	1.94958	2.02967	2.05095	1.93377	2.00212	2.11294	2.02737	2.07461	2.02614	2.04804	1.99735	2.21413	2.09625	1.9494	2.02022	1.99188	2.08962	2.08018	2.19974	2.07656	1.9766	2.05183	1.96521	2.00362	2.14278	2.05934	1.99488	2.00689	1.97563	1.9834	2.27744	2.14773	1.94887	1.98905	2.13996	1.93916	1.9826	1.93183	2.19603	2.03815	2.06446	1.96574	2.09916
1.93951	2.0106	1.91912	2.01015	2.17183	2.01916	2.05722	1.94781	2.02658	2.04486	1.93015	1.99611	2.10728	2.02411	2.07205	2.02428	2.04344	1.99355	2.21033	2.09201	1.94737	2.01828	1.98755	2.08689	2.07638	2.19514	2.074	1.97227	2.03585	1.96318	1.99479	2.13943	2.05466	1.98914	2.00291	1.97254	1.97068	2.27232	2.14411	1.94711	1.98384	2.13245	1.93422	1.97943	1.92945	2.19046	2.03435	2.06278	1.96221	2.09298
1.93687	2.00804	1.91558	2.00645	2.16971	2.0166	2.05413	1.94517	2.02146	2.0415	1.92494	1.99364	2.10428	2.02216	2.06932	2.02066	2.04053	1.99126	2.20804	2.08839	1.94305	2.01466	1.98296	2.08353	2.07373	2.19082	2.06993	1.96706	2.034	1.95691	1.99143	2.13333	2.04821	1.98437	1.99965	1.96839	1.96874	2.26552	2.1396	1.94278	1.97951	2.12865	1.9328	1.97395	1.92671	2.18561	2.02993	2.05898	1.95788	2.08645
1.93448	2.00336	1.9094	2.0015	2.16671	2.01483	2.0506	1.94137	2.01845	2.03921	1.9215	1.99046	2.10022	2.01748	2.06649	2.01669	2.03532	1.98773	2.20097	2.08433	1.94119	2.01183	1.9789	2.08071	2.07082	2.18411	2.06552	1.96371	2.03152	1.95311	1.98472	2.12971	2.04353	1.97748	1.99753	1.96256	1.96618	2.2611	2.13457	1.93934	1.97563	2.12424	1.92936	1.97183	1.923	2.18199	2.02587	2.05589	1.95523	2.08177
1.93157	1.99912	1.90675	1.99841	2.16415	2.01166	2.04671	1.93819	2.01254	2.03453	1.91541	1.98817	2.09704	2.01422	2.06419	2.0121	2.03373	1.98428	2.19444	2.0815	1.93704	2.00918	1.97077	2.07506	2.06605	2.17342	2.0611	1.95876	2.02826	1.9479	1.98252	2.12724	2.0385	1.97483	1.99408	1.95982	1.95894	2.25528	2.13051	1.93616	1.97201	2.12	1.92477	1.96609	1.92	2.17792	2.02296	2.03497	1.95223	2.07929
1.92971	1.99709	1.90499	1.99558	2.16124	2.00954	2.0423	1.93422	2.00786	2.03241	1.91179	1.98366	2.09351	2.01051	2.06208	2.00892	2.03161	1.98225	2.18605	2.07832	1.93369	2.006	1.96812	2.07188	2.06375	2.16044	2.05766	1.95603	2.02455	1.94419	1.97925	2.12442	2.03408	1.97121	1.98614	1.95673	1.95585	2.25095	2.12547	1.93448	1.96786	2.11329	1.92062	1.96132	1.91576	2.17448	2.01722	2.03091	1.94808	2.07029
1.92777	1.9917	1.90119	1.98949	2.15841	2.00265	2.03815	1.93166	2.00283	2.0287	1.90967	1.97837	2.08857	2.00071	2.05881	2.0068	2.02728	1.97792	2.18004	2.07567	1.93024	2.00283	1.96486	2.06693	2.06146	2.15506	2.05528	1.95258	2.02163	1.9411	1.97704	2.11947	2.02728	1.96786	1.98278	1.95435	1.95267	2.24768	2.12035	1.93219	1.96397	2.10525	1.917	1.95664	1.91302	2.17086	2.0128	2.02667	1.94155	2.0664
1.92371	1.98799	1.89934	1.98623	2.15682	1.99885	2.03523	1.92653	1.99947	2.02066	1.90623	1.9751	2.08265	1.99717	2.05695	2.00035	2.02366	1.97545	2.17625	2.07276	1.9283	1.99956	1.96071	2.06155	2.05978	2.15258	2.05148	1.94843	2.0174	1.93748	1.97386	2.11638	2.0226	1.96194	1.98004	1.95241	1.94684	2.2438	2.11717	1.92901	1.96212	2.10278	1.91364	1.95408	1.90561	2.16636	2.00804	2.01907	1.93634	2.06243
1.92088	1.97792	1.8966	1.98234	2.14949	1.99656	2.03267	1.92389	1.99479	2.01536	1.90208	1.97174	2.08	1.99453	2.05589	1.99558	2.02066	1.9713	2.17024	2.06896	1.92574	1.99709	1.95585	2.05695	2.05687	2.14269	2.0468	1.94066	2.01475	1.93086	1.97015	2.114	2.01713	1.95762	1.97519	1.94596	1.94269	2.24071	2.11258	1.92698	1.9585	2.09792	1.91002	1.95011	1.90252	2.16406	2.00486	2.01713	1.93325	2.05554
1.91885	1.9751	1.89439	1.97872	2.14358	1.99382	2.02817	1.92194	1.98932	2.01024	1.89934	1.97033	2.07514	1.99241	2.05272	1.99232	2.01766	1.96909	2.16751	2.06252	1.92336	1.99417	1.95205	2.05351	2.05298	2.13828	2.04265	1.9366	2.00353	1.92715	1.96556	2.11064	2.01272	1.95161	1.9713	1.94137	1.93934	2.23152	2.10914	1.92247	1.95461	2.09289	1.90702	1.9479	1.8996	2.1615	2.00283	2.01174	1.92715	2.05289
1.91444	1.97015	1.89227	1.97492	2.14004	1.98914	2.02481	1.91974	1.98605	2.00671	1.89413	1.96839	2.06879	1.98826	2.05007	1.99091	2.01342	1.96653	2.16159	2.0611	1.92071	1.99179	1.94905	2.04989	2.04795	2.13157	2.03726	1.93377	1.99647	1.92442	1.96194	2.08706	2.00724	1.94702	1.96653	1.93837	1.93448	2.22243	2.10525	1.92124	1.95011	2.08733	1.90472	1.94349	1.89589	2.15717	2	2.00362	1.92071	2.04892
1.91241	1.96574	1.88892	1.97024	2.13766	1.9872	2.01854	1.91735	1.98287	2.00203	1.89051	1.96503	2.06499	1.98278	2.04477	1.98508	2.01183	1.96362	2.15744	2.05748	1.91912	1.99011	1.94728	2.04653	2.04503	2.12653	2.03302	1.93051	1.99241	1.92115	1.95709	2.08238	2.00106	1.94269	1.96256	1.93377	1.9253	2.21695	2.10004	1.91753	1.94534	2.08362	1.90075	1.94163	1.89263	2.14764	1.99823	2.00018	1.91735	2.04662
1.90905	1.96283	1.88574	1.96283	2.13581	1.98543	2.01325	1.91241	1.9789	1.99797	1.88839	1.95735	2.06066	1.97651	2.04194	1.98269	2.00804	1.96132	2.15523	2.05245	1.91673	1.98852	1.94472	2.04009	2.04079	2.11461	2.02993	1.92812	1.9887	1.91832	1.95373	2.0732	1.99682	1.93722	1.95903	1.92733	1.92132	2.21104	2.09651	1.91594	1.94225	2.07779	1.89687	1.93589	1.88874	2.14084	1.99426	1.99514	1.91302	2.03673
1.90455	1.95726	1.88115	1.95929	2.13413	1.98146	2.00901	1.91064	1.97501	1.99179	1.88521	1.95382	2.05678	1.97298	2.04053	1.97863	2.00547	1.95815	2.15029	2.05104	1.91506	1.98587	1.9411	2.03744	2.03567	2.10384	2.02508	1.92512	1.98605	1.91567	1.94976	2.06976	1.99408	1.93395	1.95682	1.92424	1.91576	2.20636	2.09095	1.91382	1.93987	2.07038	1.89245	1.93236	1.88539	2.13501	1.99091	1.99161	1.90914	2.03417
1.90269	1.95311	1.87656	1.95647	2.13183	1.9796	2.00389	1.9087	1.97095	1.9887	1.88291	1.94949	2.05192	1.96839	2.03832	1.97589	2.0015	1.9532	2.14623	2.04751	1.91161	1.98137	1.9366	2.03205	2.03311	2.0906	2.02119	1.92265	1.97969	1.9132	1.94693	2.06481	1.99205	1.92804	1.95285	1.91947	1.91249	2.2015	2.08821	1.91188	1.93563	2.06322	1.8898	1.92874	1.88283	2.13104	1.98755	1.98958	1.90711	2.02949
1.90057	1.94914	1.8732	1.95382	2.10631	1.97722	1.99841	1.90393	1.96645	1.98472	1.87885	1.9404	2.04892	1.96265	2.037	1.97157	1.99965	1.94967	2.14057	2.04397	1.90967	1.97775	1.93395	2.02764	2.03135	2.08751	2.01845	1.91965	1.97554	1.91038	1.93872	2.06057	1.9834	1.926	1.94552	1.91347	1.90879	2.19806	2.08468	1.90923	1.9313	2.05898	1.88689	1.92574	1.88044	2.12539	1.9849	1.98578	1.90322	2.02552
1.89722	1.94331	1.86623	1.94949	2.10234	1.97581	1.99585	1.90102	1.96194	1.97854	1.87461	1.93766	2.046	1.96044	2.03444	1.96689	1.99567	1.94675	2.13395	2.04221	1.9072	1.97572	1.93024	2.02225	2.02746	2.08512	2.01545	1.91541	1.97086	1.90764	1.93351	2.05475	1.98137	1.92397	1.94225	1.90958	1.90384	2.194	2.0823	1.90596	1.92839	2.05572	1.88486	1.92159	1.87726	2.1215	1.98146	1.98331	1.8981	2.02066
1.89183	1.94119	1.8634	1.9464	2.09978	1.97219	1.99196	1.8996	1.95762	1.97607	1.87179	1.93589	2.04265	1.95709	2.03126	1.96327	1.9917	1.94464	2.13086	2.03903	1.90499	1.97395	1.92574	2.01934	2.02075	2.08194	2.01183	1.9117	1.96918	1.90366	1.93051	2.0513	1.97828	1.91938	1.93819	1.90728	1.89819	2.18826	2.07929	1.90366	1.92318	2.0468	1.88124	1.91903	1.8732	2.11417	1.97757	1.98066	1.89395	2.0166
1.89024	1.93616	1.85951	1.94243	2.09545	1.96839	1.98773	1.89704	1.95382	1.9721	1.86834	1.92918	2.03311	1.95541	2.02799	1.95885	1.98684	1.94278	2.12698	2.03506	1.90305	1.9706	1.92106	2.01325	2.01748	2.0785	2.00742	1.9079	1.96645	1.90119	1.92839	2.04901	1.97616	1.91523	1.93634	1.9034	1.89254	2.18455	2.07126	1.90234	1.91982	2.04256	1.87876	1.91523	1.87011	2.11117	1.97501	1.97616	1.8921	2.01475
1.88671	1.93219	1.85572	1.93819	2.09377	1.96645	1.98331	1.89325	1.94932	1.96821	1.86649	1.92742	2.02914	1.95082	2.02419	1.95656	1.98411	1.94013	2.12221	2.03196	1.90066	1.96486	1.91629	2.00918	2.01298	2.07364	2.00433	1.90349	1.96344	1.89801	1.92265	2.04141	1.97386	1.91011	1.93377	1.90031	1.88795	2.18181	2.06773	1.89872	1.91541	2.03594	1.87497	1.91232	1.86808	2.10702	1.9721	1.9743	1.88909	2.01077
1.88442	1.92945	1.85042	1.9336	2.09051	1.96389	1.97934	1.89148	1.94534	1.96609	1.86393	1.92592	2.02543	1.94728	2.02102	1.95355	1.98234	1.93219	2.11947	2.02852	1.89934	1.96053	1.91249	2.00592	2.01051	2.06967	1.98808	1.89996	1.96071	1.89422	1.91903	2.037	1.96821	1.90525	1.92892	1.89634	1.88627	2.17766	2.06481	1.89607	1.91258	2.02614	1.87241	1.90534	1.86517	2.10552	1.96909	1.97192	1.88547	2.00715
1.88026	1.9238	1.84521	1.93121	2.08662	1.9623	1.9766	1.88998	1.94208	1.96221	1.86057	1.92026	2.02172	1.94305	2.0189	1.95188	1.97872	1.93015	2.11656	2.02587	1.89713	1.95815	1.91091	2.003	2.00751	2.06658	1.98031	1.89695	1.95647	1.8898	1.90949	2.03302	1.96583	1.89934	1.9268	1.89245	1.88318	2.17395	2.06252	1.89333	1.90976	2.02243	1.86773	1.90269	1.86199	2.10163	1.96742	1.9698	1.88026	2.00247
1.87806	1.92026	1.84309	1.92627	2.08477	1.95903	1.9743	1.88768	1.93748	1.95576	1.85854	1.91779	2.0166	1.94066	2.01704	1.94711	1.97634	1.92742	2.1132	2.02419	1.89501	1.95329	1.90755	1.99629	2.00486	2.05581	1.97457	1.89395	1.95417	1.88512	1.90428	2.02852	1.9577	1.89325	1.92442	1.88945	1.8785	2.1706	2.0589	1.89068	1.90799	2.01898	1.86552	1.90093	1.85996	2.09775	1.9645	1.96786	1.87726	1.99806
1.87541	1.91779	1.84053	1.92141	2.08203	1.95558	1.97157	1.88044	1.93448	1.95311	1.85678	1.91232	2.01342	1.93704	2.01501	1.94455	1.97439	1.92547	2.1087	2.01837	1.8921	1.94967	1.90455	1.99205	2.00203	2.04936	1.97148	1.88962	1.94976	1.88221	1.90243	2.01951	1.95355	1.89051	1.92274	1.88539	1.87338	2.16371	2.05669	1.88865	1.90472	2.01572	1.86366	1.89863	1.85828	2.09528	1.96141	1.96291	1.87355	1.99408
1.87196	1.914	1.83815	1.91594	2.07956	1.95426	1.96874	1.87876	1.92909	1.94914	1.85448	1.90693	2.00962	1.93121	2.01272	1.94155	1.97051	1.92212	2.1034	2.01024	1.89104	1.94252	1.90084	1.98905	1.99974	2.04477	1.96565	1.88627	1.9479	1.88044	1.89898	2.01607	1.94985	1.88494	1.91938	1.88309	1.86781	2.15064	2.05263	1.886	1.90075	2.0106	1.8589	1.89598	1.85554	2.09121	1.95894	1.95868	1.87143	1.99002
1.86799	1.90976	1.8362	1.91329	2.0762	1.95249	1.96406	1.87647	1.926	1.94428	1.85157	1.90472	2.00247	1.92795	2.00918	1.93598	1.96848	1.91815	2.09996	2.00291	1.88909	1.93925	1.89642	1.98649	1.99638	2.04	1.96141	1.88079	1.9457	1.87744	1.8966	2.01183	1.94543	1.88274	1.91532	1.87815	1.86455	2.14534	2.04998	1.88433	1.89572	2.00583	1.85536	1.89219	1.8513	2.08936	1.95576	1.95488	1.86949	1.98358
1.86658	1.90614	1.83329	1.90887	2.07205	1.94905	1.96115	1.87364	1.923	1.94004	1.84689	1.90137	1.99797	1.92274	2.00618	1.92865	1.96592	1.91567	2.09634	2.00026	1.88592	1.93766	1.89263	1.98464	1.9947	2.03558	1.95788	1.87832	1.94093	1.87541	1.89157	2.00883	1.94296	1.87841	1.91179	1.87541	1.85996	2.14234	2.04795	1.88062	1.89369	2.00274	1.85289	1.88662	1.84821	2.086	1.95329	1.9502	1.86543	1.98093
1.86508	1.90234	1.82967	1.9049	2.06958	1.94667	1.95929	1.86985	1.91991	1.93757	1.84336	1.89704	1.99408	1.91876	2.00415	1.92503	1.96247	1.914	2.09307	1.9962	1.88283	1.9343	1.88989	1.9819	1.99249	2.02737	1.9547	1.87673	1.93634	1.87294	1.88698	2.00547	1.94066	1.87523	1.90755	1.87082	1.85634	2.13607	2.04291	1.87921	1.89077	1.99841	1.85007	1.88327	1.84583	2.08212	1.95073	1.94737	1.86137	1.97748
1.86296	1.90004	1.82658	1.90049	2.06684	1.94446	1.95506	1.86728	1.91709	1.93236	1.84115	1.89386	1.99135	1.91673	1.99885	1.92203	1.95982	1.91038	2.09024	1.99338	1.88088	1.92839	1.88618	1.97925	1.98949	2.01625	1.95108	1.87302	1.93466	1.87046	1.8838	2.00097	1.93837	1.87364	1.90366	1.86808	1.85466	2.13227	2.04018	1.8777	1.88724	1.99276	1.8468	1.87991	1.843	2.0785	1.94728	1.94525	1.85881	1.97501
1.86102	1.89713	1.82181	1.89801	2.06437	1.9419	1.95143	1.86525	1.91479	1.93007	1.83815	1.89157	1.9849	1.91391	1.99726	1.91779	1.9562	1.9072	2.08689	1.98879	1.87903	1.9268	1.88353	1.9774	1.98693	2.00609	1.94216	1.87046	1.93201	1.86861	1.88035	1.99868	1.93519	1.87073	1.89916	1.86614	1.85201	2.1253	2.03594	1.8732	1.88424	1.98985	1.8423	1.87832	1.83894	2.07656	1.94375	1.9426	1.85634	1.97077
1.85828	1.8943	1.81801	1.89581	2.06252	1.94049	1.94817	1.86322	1.91196	1.92627	1.83691	1.89033	1.98172	1.91143	1.9932	1.91585	1.95347	1.9019	2.08291	1.98525	1.87664	1.92424	1.87965	1.97466	1.98331	2.00177	1.93457	1.8672	1.93007	1.86658	1.87709	1.99638	1.93227	1.86711	1.89695	1.86022	1.84901	2.11355	2.03311	1.87143	1.8823	1.98781	1.83921	1.87629	1.83453	2.06923	1.94031	1.93898	1.85298	1.96742
1.85598	1.89183	1.81616	1.8921	2.05837	1.9389	1.94437	1.85996	1.90852	1.92274	1.83461	1.88804	1.97819	1.9087	1.9917	1.91267	1.95126	1.89386	2.07868	1.9811	1.87408	1.923	1.874	1.97068	1.98057	1.99514	1.93166	1.86534	1.92795	1.86446	1.87532	1.99038	1.93015	1.8634	1.89457	1.85704	1.84424	2.10746	2.02993	1.86799	1.87647	1.98481	1.837	1.87364	1.83188	2.06472	1.93792	1.93607	1.85157	1.96362
1.85386	1.88777	1.81316	1.88618	2.04547	1.93713	1.94225	1.85704	1.9057	1.91965	1.83214	1.87294	1.97254	1.90623	1.98932	1.91002	1.94958	1.89227	2.07576	1.97845	1.87241	1.92044	1.87108	1.96848	1.97722	1.98614	1.92777	1.86172	1.926	1.86128	1.87161	1.98693	1.92751	1.86146	1.89068	1.85007	1.84168	2.10464	2.02737	1.8664	1.87461	1.98252	1.83497	1.87082	1.83002	2.06075	1.93598	1.93077	1.84892	1.96009
1.85219	1.88574	1.8106	1.88371	2.04053	1.93554	1.93854	1.85377	1.90358	1.9162	1.82923	1.86781	1.96901	1.90375	1.98693	1.90675	1.94781	1.89042	2.07364	1.97492	1.87082	1.9185	1.86985	1.96583	1.97377	1.98252	1.91956	1.8581	1.92397	1.85819	1.86702	1.98243	1.92468	1.85898	1.88565	1.84583	1.83638	2.10049	2.02464	1.86455	1.86914	1.97996	1.83091	1.86578	1.82702	2.05898	1.93095	1.92698	1.84486	1.95611
1.84962	1.87982	1.80883	1.88079	2.03594	1.93325	1.93651	1.85254	1.90013	1.91223	1.82684	1.86022	1.96521	1.90031	1.98455	1.90499	1.9457	1.88751	2.06826	1.97015	1.86826	1.91656	1.86658	1.96274	1.97201	1.97828	1.91585	1.85616	1.92026	1.85616	1.86517	1.9789	1.92221	1.85678	1.88212	1.843	1.83355	2.09598	2.02093	1.86234	1.86693	1.97616	1.82755	1.86428	1.82508	2.05042	1.92848	1.92512	1.84256	1.95408
1.84777	1.87682	1.80645	1.87859	2.0317	1.93148	1.93422	1.8506	1.89722	1.9079	1.82393	1.85854	1.96194	1.89695	1.98287	1.90225	1.94331	1.88397	2.06305	1.96636	1.86623	1.91417	1.86384	1.96124	1.96918	1.9736	1.91294	1.85325	1.91091	1.85174	1.86155	1.97775	1.91762	1.85528	1.87929	1.84062	1.83152	2.09395	2.01898	1.8604	1.86472	1.97263	1.82561	1.85969	1.82305	2.04786	1.92627	1.91779	1.84	1.95126
1.8453	1.87417	1.80442	1.87444	2.02896	1.92936	1.92962	1.8483	1.88989	1.9057	1.82066	1.85351	1.957	1.89351	1.98013	1.89801	1.94093	1.88124	2.0596	1.96336	1.86402	1.91143	1.86163	1.9585	1.96689	1.96865	1.90852	1.85051	1.90826	1.84671	1.85395	1.97536	1.91541	1.85272	1.87797	1.83726	1.82958	2.08962	2.01607	1.85845	1.86234	1.96909	1.82384	1.85439	1.82102	2.04592	1.92336	1.91506	1.8362	1.94773
1.84291	1.86834	1.80203	1.87241	2.02684	1.92609	1.92671	1.84547	1.8868	1.90243	1.81854	1.84936	1.95373	1.89042	1.97757	1.89413	1.9389	1.87938	2.05448	1.95638	1.86172	1.90861	1.85766	1.95249	1.96389	1.96477	1.90234	1.84901	1.90446	1.84353	1.85086	1.97166	1.91302	1.85024	1.87576	1.83444	1.82684	2.08662	2.01121	1.85669	1.85969	1.96574	1.82022	1.8528	1.81784	2.04106	1.91903	1.91108	1.83435	1.9449
1.8415	1.86208	1.79859	1.87064	2.02402	1.92194	1.92256	1.84371	1.88468	1.8996	1.81616	1.84812	1.9502	1.88715	1.97572	1.89157	1.9374	1.87682	2.04945	1.95038	1.86013	1.90614	1.85581	1.94905	1.96106	1.95912	1.89801	1.84733	1.9019	1.83982	1.84804	1.96918	1.90932	1.8483	1.874	1.83161	1.82225	2.08274	2.00618	1.85333	1.85784	1.96106	1.81757	1.84918	1.81607	2.03753	1.91682	1.90543	1.83223	1.93784
1.83938	1.86022	1.79497	1.8664	2.00927	1.91691	1.91762	1.84221	1.88177	1.89687	1.81157	1.84609	1.94552	1.88318	1.96777	1.88883	1.93289	1.87029	2.04442	1.94631	1.85704	1.90234	1.85333	1.94675	1.95797	1.95391	1.89377	1.84565	1.8996	1.83488	1.84565	1.96477	1.90472	1.84477	1.8717	1.82887	1.81996	2.08035	2.0038	1.85157	1.85528	1.95938	1.81475	1.84742	1.81333	2.03611	1.914	1.90313	1.82808	1.93501
1.83673	1.85748	1.79329	1.86402	2.00786	1.91435	1.91444	1.84071	1.87841	1.89377	1.80936	1.84415	1.94119	1.877	1.96583	1.88742	1.92989	1.86826	2.04194	1.94322	1.85466	1.90004	1.85113	1.94384	1.95382	1.94879	1.89121	1.84336	1.89545	1.83276	1.84141	1.96009	1.90269	1.8423	1.86914	1.82684	1.81792	2.0626	2.00159	1.85015	1.85369	1.95735	1.81236	1.8423	1.81113	2.03029	1.91108	1.89951	1.82534	1.93077
1.83426	1.85589	1.79161	1.8611	2.00521	1.91205	1.90905	1.8355	1.87391	1.89148	1.80662	1.83991	1.93766	1.87426	1.96371	1.88556	1.9268	1.86534	2.03753	1.94049	1.85254	1.89704	1.84804	1.93996	1.95135	1.94631	1.88786	1.84124	1.88927	1.83029	1.83965	1.95726	1.89996	1.83982	1.86702	1.8219	1.81466	2.0581	1.99823	1.84874	1.85236	1.95205	1.8098	1.83974	1.8083	2.02534	1.90861	1.89536	1.82322	1.92821
[truncated: 8 more columns]

## Sheet: Children_profile
1	57	16	18	5	39
1	42	18	7	7	32
1	52	13	9	6	28
1	52	10	3	5	18
1	47	18	4	8	30
1	39	9	4	1	14
1	53	11	3	8	22
1	50	16	10	10	36
1	60	17	15	6	38
1	70	22	18	15	55
1	72	21	16	8	45
1	70	21	16	10	47
2	48	0	0	0	0
2	73	21	18	11	50
2	76	23	20	7	50
2	86	23	19	14	56
2	63	17	17	11	45
2	56	21	11	13	45
2	66	24	0	3	27
2	68	22	20	8	50
2	76	22	18	6	46
2	62	17	10	3	30
2	71	22	20	13	55
2	70	17	13	10	40
2	68	12	5	3	20
2	69	15	16	7	38
2	72	21	16	11	48
2	67	9	9	3	21
2	67	7	10	1	18
2	50	18	5	6	29
2	60	13	12	1	26
2	71	17	16	11	44
2	76	22	16	3	41
2	47	17	15	2	34
2	76	24	21	24	69
2	93	24	27	23	74
2	40	18	9	9	36
2	47	8	5	3	16
2	63	17	13	5	35
2	72	6	7	6	19
1	69	18	16	10	44
1	75	20	14	12	46
1	65	17	16	6	39
1	80	22	18	17	57
1	81	19	19	13	51
1	78	21	19	16	56
1	71	19	19	12	50
1	52	17	8	9	34
1	77	22	18	19	59
1	71	16	17	11	44
1	66	15	14	7	36
1	67	21	17	8	46
1	78	21	17	10	48
1	63	21	15	9	45
1	54	16	10	11	37
1	76	20	17	12	49
1	71	18	16	9	43
1	60	23	15	16	54

## Sheet: clustering_coefficient
0.526736	0.524836	0.541196	0.510368	0.464597	0.50163	0.482363	0.534103	0.492353	0.513529	0.52196	0.526388	0.503086	0.525652	0.516766	0.50474	0.519911	0.503211	0.476782	0.499203	0.529317	0.562382	0.519522	0.511522	0.521432	0.459226	0.512891	0.524677	0.520422	0.535052	0.519573	0.459284	0.50462	0.51402	0.511312	0.513084	0.521156	0.399906	0.501085	0.524078	0.535893	0.479559	0.509756	0.517262	0.534953	0.464221	0.52294	0.494933	0.503235	0.484798
0.527737	0.526883	0.540316	0.513877	0.470097	0.502154	0.482322	0.534408	0.490299	0.517725	0.526901	0.528961	0.504484	0.524102	0.515806	0.506472	0.522293	0.504412	0.479832	0.500978	0.528497	0.560824	0.519879	0.509398	0.522152	0.461744	0.516137	0.528008	0.527817	0.535978	0.519819	0.462901	0.501442	0.52044	0.512871	0.515278	0.523441	0.408742	0.502864	0.527518	0.538266	0.485161	0.515363	0.51675	0.533039	0.467944	0.529785	0.49904	0.510231	0.484556
0.529541	0.528834	0.540444	0.516499	0.481452	0.502583	0.485533	0.538569	0.495948	0.522232	0.53065	0.527851	0.505889	0.52925	0.517195	0.507469	0.523151	0.507907	0.482389	0.503705	0.531232	0.561892	0.522005	0.508659	0.525731	0.462144	0.521983	0.528673	0.532444	0.537501	0.520501	0.474145	0.506423	0.522218	0.516117	0.518253	0.525501	0.409771	0.500421	0.531092	0.540205	0.49139	0.51923	0.517791	0.53376	0.469932	0.530368	0.503559	0.511046	0.488017
0.531728	0.530969	0.543977	0.518248	0.482256	0.507643	0.485591	0.540411	0.499136	0.522069	0.532858	0.53046	0.506382	0.531109	0.519533	0.509581	0.525088	0.511978	0.481397	0.505489	0.530565	0.564165	0.523635	0.509573	0.527211	0.462847	0.52017	0.52865	0.533947	0.538031	0.521263	0.479853	0.50841	0.522554	0.516964	0.517672	0.529026	0.426619	0.505025	0.533877	0.540514	0.491446	0.521483	0.520254	0.533081	0.472266	0.533502	0.50616	0.51405	0.488731
0.532491	0.531722	0.546645	0.517953	0.482776	0.510587	0.491332	0.542669	0.500683	0.525458	0.534656	0.532648	0.504704	0.536767	0.51809	0.508106	0.528705	0.512809	0.479794	0.508721	0.53017	0.565904	0.528168	0.510447	0.528939	0.469341	0.521802	0.530042	0.538981	0.540467	0.52324	0.48216	0.510209	0.525005	0.518806	0.520634	0.5297	0.428921	0.502964	0.536943	0.541378	0.496062	0.523715	0.522346	0.534777	0.473529	0.535045	0.505381	0.516517	0.491294
0.53414	0.533683	0.548918	0.518324	0.481013	0.512694	0.494902	0.544418	0.501956	0.529111	0.53408	0.535592	0.506734	0.533193	0.518012	0.51023	0.527429	0.513281	0.481437	0.511631	0.534002	0.568045	0.529563	0.513093	0.528899	0.481859	0.528111	0.531321	0.540989	0.541858	0.52566	0.484876	0.510936	0.527616	0.523659	0.526031	0.528545	0.430733	0.498693	0.541642	0.54614	0.498074	0.527678	0.523751	0.536245	0.476636	0.536844	0.508221	0.518045	0.489874
0.536647	0.536291	0.550356	0.521329	0.482689	0.514323	0.500877	0.546667	0.504895	0.530704	0.536545	0.53636	0.507317	0.537525	0.519914	0.51237	0.530079	0.51454	0.480629	0.516946	0.536265	0.57143	0.5314	0.517523	0.533464	0.481233	0.529808	0.5325	0.543245	0.543832	0.528023	0.492033	0.511083	0.53097	0.523362	0.529919	0.526047	0.437688	0.502966	0.541834	0.547526	0.499371	0.528938	0.524727	0.537545	0.479165	0.538755	0.507766	0.520838	0.492785
0.539643	0.538722	0.552317	0.523641	0.494871	0.51437	0.501638	0.548573	0.515282	0.527729	0.534615	0.537424	0.509787	0.540137	0.521416	0.51512	0.533875	0.52046	0.482301	0.516245	0.539404	0.570675	0.532889	0.518049	0.534539	0.485054	0.531471	0.536458	0.54489	0.545346	0.536253	0.493011	0.508918	0.532943	0.525304	0.534607	0.528364	0.448459	0.499914	0.542726	0.546978	0.502109	0.529901	0.525049	0.539555	0.484677	0.540007	0.509249	0.520416	0.498531
0.545164	0.541588	0.555131	0.525613	0.489362	0.516252	0.507743	0.551474	0.517732	0.531145	0.537138	0.538688	0.510824	0.541647	0.52192	0.516421	0.534641	0.522563	0.482617	0.51663	0.544146	0.572116	0.538141	0.52103	0.536225	0.489382	0.532468	0.538013	0.546237	0.547181	0.538119	0.492833	0.512192	0.535655	0.529406	0.537268	0.529301	0.448559	0.500139	0.542605	0.548839	0.504297	0.53798	0.525395	0.542917	0.495387	0.540838	0.509273	0.522119	0.498286
0.547516	0.541456	0.55729	0.528008	0.491727	0.516857	0.507715	0.551694	0.508548	0.533041	0.538142	0.540827	0.512301	0.541207	0.527561	0.516577	0.537288	0.524246	0.483074	0.520934	0.545898	0.574224	0.537712	0.520863	0.538291	0.493092	0.53396	0.539859	0.545179	0.549481	0.540845	0.495617	0.513989	0.540629	0.532488	0.538746	0.5334	0.446354	0.501411	0.547413	0.549194	0.507599	0.54007	0.528077	0.544675	0.500386	0.541193	0.512254	0.52413	0.499458
0.551374	0.54269	0.560114	0.538609	0.48492	0.519208	0.508413	0.551221	0.522097	0.535099	0.541749	0.539738	0.512393	0.543942	0.528267	0.518201	0.541529	0.525377	0.487405	0.52309	0.548971	0.575365	0.539193	0.527949	0.539686	0.494529	0.536135	0.541607	0.545986	0.550616	0.542019	0.495655	0.519096	0.540394	0.534479	0.540167	0.536168	0.448629	0.508577	0.550322	0.553311	0.510277	0.543103	0.531796	0.546911	0.505006	0.541468	0.514152	0.524844	0.499112
0.553508	0.544035	0.561866	0.539233	0.489767	0.521175	0.508116	0.553115	0.518635	0.534154	0.541578	0.540213	0.519724	0.545557	0.533311	0.521044	0.542724	0.525986	0.49584	0.525951	0.552329	0.57564	0.543081	0.528897	0.541245	0.499263	0.536989	0.543004	0.548766	0.551295	0.543852	0.49373	0.52133	0.542338	0.535185	0.542774	0.537715	0.450636	0.510169	0.554104	0.554019	0.51544	0.547959	0.53478	0.548591	0.505423	0.543307	0.514181	0.525683	0.501736
0.557434	0.546439	0.563545	0.536455	0.492407	0.521799	0.516965	0.554055	0.522097	0.535928	0.542361	0.53886	0.52057	0.544126	0.533404	0.522616	0.543754	0.527427	0.494722	0.529135	0.553739	0.576797	0.544048	0.531738	0.543239	0.502329	0.538519	0.545486	0.549172	0.551253	0.545741	0.502188	0.523216	0.545307	0.536871	0.54381	0.541665	0.453211	0.509775	0.556539	0.554672	0.517629	0.545734	0.538999	0.551338	0.506997	0.542352	0.514285	0.531723	0.501708
0.55815	0.548352	0.563762	0.536312	0.488215	0.523165	0.518802	0.556017	0.526236	0.538979	0.543876	0.5398	0.520497	0.544773	0.534811	0.526893	0.544477	0.525062	0.49635	0.533464	0.555318	0.580483	0.546085	0.532627	0.545576	0.503535	0.535675	0.547142	0.548881	0.552386	0.546718	0.506904	0.525407	0.547041	0.540631	0.544195	0.542493	0.453505	0.515411	0.557995	0.554545	0.521277	0.547802	0.536681	0.553017	0.507615	0.543876	0.517402	0.536891	0.510181
0.55914	0.55211	0.565816	0.53688	0.495641	0.522517	0.519915	0.557707	0.525784	0.539046	0.545836	0.541427	0.525465	0.546348	0.535197	0.527702	0.547771	0.528662	0.496209	0.537922	0.557123	0.579549	0.546325	0.533354	0.548663	0.50426	0.539745	0.551143	0.550553	0.553248	0.549054	0.507902	0.526511	0.548981	0.541421	0.542194	0.543796	0.472748	0.518642	0.560081	0.556402	0.532313	0.550276	0.538492	0.550876	0.506977	0.544898	0.518143	0.538436	0.511186
0.55882	0.555524	0.568934	0.540326	0.498052	0.522484	0.524576	0.559709	0.52673	0.541114	0.546144	0.541305	0.526505	0.548733	0.534177	0.528951	0.552536	0.52942	0.496198	0.538502	0.559988	0.579705	0.548078	0.53569	0.550532	0.505947	0.542133	0.554182	0.551863	0.554926	0.551097	0.509109	0.526226	0.552616	0.543891	0.537419	0.545229	0.472233	0.520497	0.561966	0.559929	0.533515	0.551081	0.540449	0.55227	0.508269	0.544899	0.518509	0.539654	0.514844
0.561634	0.554682	0.568411	0.544994	0.500824	0.522267	0.530316	0.560069	0.52813	0.542452	0.547897	0.543883	0.529463	0.548698	0.534759	0.530509	0.555371	0.534513	0.498231	0.540036	0.560387	0.57917	0.550268	0.535982	0.552464	0.509111	0.545506	0.555519	0.552873	0.556489	0.553502	0.509602	0.528039	0.553685	0.544568	0.542263	0.54782	0.473788	0.525634	0.562747	0.560512	0.534965	0.549276	0.54254	0.55307	0.508013	0.54646	0.523484	0.540979	0.516262
0.564173	0.556106	0.570731	0.553707	0.500259	0.523637	0.532796	0.561223	0.537961	0.543344	0.550989	0.544111	0.53281	0.551497	0.535917	0.53229	0.555522	0.536168	0.500927	0.54034	0.560362	0.581607	0.55175	0.538262	0.553757	0.514356	0.546874	0.556672	0.556885	0.558069	0.556012	0.513193	0.529457	0.556237	0.545349	0.544901	0.549902	0.478913	0.528064	0.561212	0.562408	0.536245	0.551037	0.545541	0.555987	0.50962	0.548662	0.526257	0.542255	0.51812
0.563893	0.557527	0.570073	0.554839	0.499521	0.525111	0.530521	0.563065	0.536941	0.543557	0.552963	0.545156	0.534373	0.553178	0.537344	0.532647	0.55778	0.537956	0.507124	0.545481	0.561508	0.582491	0.552748	0.539612	0.557059	0.516744	0.546872	0.555854	0.557186	0.5543	0.557338	0.513822	0.533103	0.557699	0.54779	0.545545	0.550984	0.484676	0.529217	0.561544	0.561125	0.537431	0.55259	0.547411	0.559062	0.51192	0.546681	0.52858	0.544249	0.523497
0.562106	0.557088	0.571399	0.556446	0.508093	0.525841	0.532193	0.564735	0.536379	0.54365	0.554568	0.549488	0.532894	0.55377	0.537041	0.534868	0.558047	0.540658	0.509842	0.54383	0.565956	0.581618	0.555039	0.543307	0.557742	0.519469	0.547243	0.557755	0.559027	0.555346	0.558033	0.516456	0.53629	0.561977	0.549253	0.546839	0.551283	0.486087	0.530652	0.563366	0.563642	0.538846	0.551766	0.548297	0.559285	0.517748	0.548881	0.535663	0.544406	0.526914
0.563407	0.559304	0.573929	0.558876	0.510869	0.526914	0.532899	0.565341	0.537753	0.544108	0.558641	0.548978	0.538446	0.55494	0.537256	0.536841	0.559334	0.544764	0.51754	0.546225	0.566907	0.582975	0.557634	0.544052	0.559544	0.520387	0.549911	0.559985	0.558957	0.557112	0.560366	0.520423	0.53941	0.563476	0.548488	0.548624	0.551454	0.495669	0.536455	0.569702	0.566808	0.540695	0.553346	0.551606	0.561437	0.52101	0.549786	0.535321	0.545255	0.528248
0.566477	0.561185	0.576149	0.559797	0.515445	0.528089	0.533765	0.567125	0.539524	0.549052	0.56036	0.551791	0.53929	0.555718	0.53663	0.53768	0.558739	0.546592	0.518681	0.547704	0.565111	0.585338	0.556953	0.546009	0.560795	0.521401	0.554995	0.558635	0.560514	0.556946	0.564238	0.524774	0.543293	0.564349	0.550651	0.549032	0.553609	0.496231	0.539383	0.572381	0.568095	0.542864	0.554354	0.559956	0.562846	0.520817	0.551044	0.53829	0.550072	0.533157
0.568396	0.563308	0.577512	0.56149	0.512463	0.527792	0.53369	0.567961	0.540929	0.549145	0.560829	0.554287	0.543544	0.556208	0.539324	0.542072	0.562045	0.548177	0.518452	0.54765	0.565149	0.584958	0.555241	0.547115	0.562704	0.522871	0.558956	0.559053	0.56281	0.558707	0.564346	0.525574	0.544375	0.564289	0.549601	0.548877	0.552764	0.502964	0.540482	0.572742	0.565874	0.545046	0.55549	0.561823	0.563394	0.522801	0.55796	0.540256	0.551822	0.535177
0.568308	0.56496	0.576401	0.562339	0.517748	0.528208	0.533693	0.56911	0.5427	0.551102	0.563261	0.554248	0.546865	0.557248	0.54074	0.542064	0.563751	0.549355	0.522261	0.548989	0.563325	0.585039	0.55607	0.547641	0.565481	0.524627	0.557223	0.561274	0.564151	0.559997	0.564983	0.52793	0.544838	0.56542	0.552428	0.560749	0.553624	0.51258	0.539095	0.573066	0.566109	0.545954	0.55651	0.56179	0.563378	0.523408	0.558885	0.543192	0.552203	0.535544
0.568931	0.565637	0.578658	0.563362	0.517987	0.528217	0.535722	0.567918	0.546595	0.553509	0.5647	0.556334	0.544523	0.556045	0.541969	0.544113	0.563626	0.552201	0.536041	0.547555	0.563173	0.585845	0.55626	0.548535	0.567524	0.525842	0.558434	0.563016	0.565296	0.560961	0.566802	0.531283	0.54797	0.565484	0.553069	0.561145	0.554998	0.517954	0.549128	0.570956	0.567527	0.548703	0.556801	0.562343	0.565132	0.523588	0.559303	0.545843	0.554236	0.53725
0.56885	0.567403	0.579344	0.565195	0.522024	0.530846	0.536154	0.569306	0.547007	0.553506	0.565477	0.555393	0.548234	0.557652	0.541893	0.545353	0.563544	0.554374	0.532547	0.549604	0.565692	0.589358	0.556446	0.551913	0.570427	0.527271	0.559272	0.563788	0.567393	0.564709	0.570715	0.535122	0.54906	0.567259	0.55291	0.5622	0.554476	0.521871	0.549935	0.57271	0.568317	0.548861	0.557144	0.563545	0.565042	0.523723	0.560307	0.548458	0.55387	0.53582
0.572595	0.567095	0.581461	0.566213	0.517748	0.53282	0.537197	0.570283	0.548902	0.553534	0.568141	0.556266	0.55053	0.556002	0.542827	0.546191	0.565894	0.555537	0.533996	0.550952	0.566536	0.589575	0.558647	0.55076	0.571269	0.530629	0.563882	0.563903	0.567706	0.565032	0.572087	0.536054	0.54816	0.568282	0.554858	0.560905	0.55796	0.522718	0.547096	0.574648	0.571792	0.550712	0.559007	0.564372	0.56684	0.523888	0.561217	0.549112	0.554982	0.535172
0.573063	0.568779	0.583673	0.566837	0.518961	0.535332	0.538376	0.571314	0.549526	0.554571	0.570433	0.557061	0.551457	0.560808	0.544823	0.547721	0.568304	0.556461	0.536424	0.551934	0.568007	0.585754	0.560162	0.552333	0.570597	0.530801	0.565663	0.565565	0.569709	0.566478	0.572204	0.538036	0.54907	0.570805	0.555851	0.561527	0.560018	0.523473	0.54843	0.574498	0.571804	0.553947	0.560175	0.56787	0.569142	0.523718	0.562891	0.551907	0.557147	0.537568
0.573046	0.569245	0.583587	0.567112	0.518647	0.537922	0.540957	0.572296	0.550431	0.556358	0.572207	0.557214	0.554778	0.563341	0.546241	0.549443	0.568489	0.558238	0.536279	0.552758	0.56861	0.588583	0.562062	0.551859	0.569729	0.53464	0.565571	0.564983	0.572239	0.568613	0.575981	0.544212	0.550714	0.572536	0.558138	0.562563	0.56214	0.520511	0.551564	0.574367	0.571474	0.554583	0.562006	0.568695	0.568852	0.525235	0.565372	0.552629	0.5571	0.541081
0.574968	0.569782	0.582333	0.567501	0.518925	0.538328	0.542951	0.573926	0.551053	0.559988	0.573785	0.559005	0.5556	0.563283	0.547035	0.547737	0.569827	0.559939	0.536101	0.553107	0.56751	0.589235	0.564155	0.559331	0.569895	0.53753	0.56569	0.566124	0.570437	0.569967	0.579169	0.545419	0.551307	0.574544	0.560793	0.561829	0.563809	0.524959	0.552516	0.575568	0.573752	0.555568	0.563707	0.57054	0.569085	0.528829	0.566027	0.554711	0.555832	0.540266
0.576972	0.571611	0.582382	0.568519	0.522309	0.538537	0.54676	0.578453	0.552164	0.55977	0.575941	0.561698	0.555524	0.564802	0.547323	0.548944	0.570267	0.561974	0.538856	0.555337	0.56685	0.590671	0.564421	0.562078	0.566792	0.538044	0.56874	0.566991	0.572466	0.571812	0.580761	0.545597	0.54738	0.574532	0.561741	0.562439	0.564883	0.526981	0.553902	0.575729	0.574663	0.55567	0.562397	0.571711	0.572415	0.543152	0.566175	0.555858	0.555403	0.545491
0.577221	0.572754	0.580562	0.569409	0.523819	0.538258	0.5502	0.577115	0.550926	0.559452	0.577013	0.560492	0.552994	0.560819	0.54887	0.547274	0.570893	0.561932	0.538735	0.555068	0.565748	0.591546	0.564133	0.567638	0.569268	0.538595	0.570184	0.568501	0.573938	0.572583	0.577741	0.545435	0.55078	0.576149	0.561546	0.562991	0.565062	0.535463	0.553734	0.577177	0.576716	0.555546	0.560117	0.57892	0.574114	0.554267	0.565569	0.557259	0.555092	0.545578
0.578358	0.574136	0.581485	0.571411	0.536483	0.53761	0.550965	0.578592	0.550414	0.560957	0.577808	0.561407	0.554326	0.561673	0.551088	0.547086	0.570748	0.562083	0.54228	0.556488	0.565567	0.588633	0.564671	0.56895	0.570238	0.540029	0.571231	0.569156	0.57511	0.571666	0.579344	0.54594	0.553329	0.575742	0.562898	0.564792	0.565914	0.535154	0.555338	0.579376	0.578594	0.556262	0.560029	0.580374	0.575604	0.55465	0.567644	0.557788	0.557005	0.545984
0.579424	0.576353	0.583332	0.572332	0.53633	0.537325	0.551776	0.579174	0.552052	0.563895	0.578335	0.560861	0.555441	0.563116	0.550727	0.547334	0.571357	0.564477	0.543564	0.558622	0.565773	0.588516	0.565847	0.571229	0.57259	0.547212	0.572473	0.56997	0.573448	0.572206	0.581712	0.547215	0.553171	0.576857	0.561842	0.567318	0.56652	0.535691	0.551178	0.580821	0.582622	0.559311	0.561448	0.58053	0.577709	0.554943	0.568585	0.558509	0.560113	0.546776
0.578803	0.575742	0.58056	0.572086	0.538525	0.538689	0.554267	0.580939	0.550014	0.565996	0.579667	0.563836	0.557581	0.564963	0.551466	0.548564	0.569973	0.566241	0.546412	0.55925	0.56549	0.589609	0.565964	0.56716	0.572845	0.548487	0.574867	0.570679	0.574044	0.57293	0.580078	0.549873	0.554261	0.578799	0.561714	0.568154	0.568333	0.537149	0.553216	0.579082	0.583546	0.558715	0.561681	0.581518	0.578521	0.554054	0.569217	0.556339	0.562134	0.54872
0.580252	0.576302	0.581132	0.573311	0.538346	0.539478	0.555026	0.583201	0.55114	0.566263	0.58197	0.565611	0.558732	0.56548	0.553045	0.548486	0.569332	0.568289	0.545019	0.560621	0.567532	0.590343	0.566824	0.56714	0.573149	0.54944	0.575574	0.570927	0.570353	0.574227	0.581806	0.550108	0.55565	0.581775	0.562469	0.569065	0.570588	0.549389	0.554585	0.580245	0.583993	0.560048	0.563509	0.581724	0.579113	0.555798	0.568023	0.556844	0.564488	0.549361
0.578891	0.577854	0.582084	0.572877	0.540444	0.541772	0.558089	0.584316	0.554126	0.566924	0.583072	0.565755	0.556635	0.56727	0.553094	0.550551	0.569943	0.566998	0.545588	0.560943	0.568485	0.590906	0.56845	0.569462	0.575094	0.550527	0.575966	0.57198	0.57253	0.57463	0.583427	0.557067	0.555069	0.583752	0.564682	0.56821	0.572128	0.545306	0.552178	0.581212	0.586024	0.560556	0.563611	0.583117	0.580358	0.558029	0.569112	0.554377	0.565945	0.55083
0.579845	0.579423	0.583512	0.57432	0.53966	0.543829	0.557549	0.583146	0.552478	0.566301	0.583061	0.564592	0.555538	0.568678	0.55454	0.552937	0.571103	0.568954	0.544534	0.562827	0.568586	0.592059	0.568086	0.570816	0.57696	0.552371	0.578162	0.574176	0.573741	0.574017	0.583576	0.558142	0.558879	0.586283	0.566399	0.569873	0.574937	0.544688	0.555416	0.581678	0.585939	0.563485	0.565531	0.586328	0.580258	0.559333	0.569131	0.556227	0.56669	0.553617
0.581111	0.579393	0.585602	0.571789	0.540615	0.543329	0.55928	0.583962	0.548215	0.567563	0.58501	0.565303	0.555914	0.571127	0.555527	0.55397	0.572448	0.568679	0.550118	0.564064	0.567818	0.592765	0.569987	0.572929	0.579382	0.553299	0.579398	0.575319	0.574545	0.575107	0.584488	0.559302	0.560507	0.586923	0.569242	0.571063	0.57532	0.54547	0.554044	0.580997	0.586833	0.562372	0.567524	0.587174	0.581154	0.559669	0.569783	0.55926	0.566431	0.555847
0.580076	0.580001	0.586769	0.571078	0.539506	0.544854	0.558096	0.58528	0.548572	0.568435	0.585474	0.565268	0.556537	0.571797	0.557764	0.555223	0.575054	0.569595	0.549218	0.565116	0.570278	0.593623	0.570589	0.571562	0.580532	0.554099	0.579428	0.576306	0.576265	0.575733	0.585576	0.560121	0.560031	0.587504	0.571423	0.572573	0.572107	0.543755	0.557356	0.582989	0.58708	0.563898	0.566862	0.585567	0.58031	0.56114	0.571889	0.563195	0.567817	0.557485
0.581943	0.582625	0.587161	0.571577	0.539424	0.546764	0.557923	0.586629	0.552645	0.570329	0.587152	0.566092	0.555805	0.571751	0.558227	0.557911	0.57623	0.568989	0.551385	0.568457	0.571335	0.597269	0.571261	0.574589	0.580726	0.558011	0.578617	0.577533	0.577442	0.577926	0.58545	0.561633	0.56139	0.588495	0.573105	0.574674	0.571839	0.539702	0.558749	0.584584	0.588127	0.56542	0.567752	0.586817	0.580677	0.559425	0.571111	0.562729	0.570467	0.55864
0.582183	0.583095	0.588913	0.572926	0.541536	0.5472	0.558219	0.586808	0.553697	0.57117	0.588302	0.566239	0.554817	0.572659	0.559347	0.559382	0.577483	0.568752	0.552072	0.568589	0.571472	0.59668	0.572075	0.576178	0.581629	0.559494	0.579721	0.577028	0.579304	0.579412	0.585091	0.562645	0.561574	0.589907	0.573801	0.575912	0.573912	0.541746	0.560582	0.585762	0.589258	0.568193	0.568435	0.587124	0.581297	0.560488	0.572911	0.565385	0.571203	0.558819
0.582389	0.58402	0.589644	0.573521	0.542168	0.547071	0.55891	0.587717	0.556026	0.570916	0.589493	0.567284	0.562823	0.573393	0.55953	0.55937	0.576616	0.569175	0.552933	0.570617	0.572459	0.598114	0.573216	0.576077	0.582488	0.560613	0.574632	0.578022	0.579895	0.580067	0.587826	0.565721	0.562612	0.591202	0.574085	0.577848	0.575407	0.541206	0.56092	0.584343	0.591372	0.570622	0.570468	0.588423	0.583058	0.561424	0.574271	0.566065	0.57349	0.559358
0.583627	0.583799	0.589664	0.574518	0.544068	0.547664	0.560044	0.58853	0.55765	0.572878	0.590673	0.568119	0.564375	0.575374	0.560244	0.559835	0.575888	0.568952	0.552326	0.573041	0.573202	0.599544	0.57497	0.576882	0.582205	0.560329	0.574229	0.579252	0.581983	0.580858	0.588486	0.567371	0.565092	0.591796	0.575348	0.578782	0.576267	0.544353	0.563217	0.585094	0.594025	0.57089	0.570647	0.589607	0.58541	0.564635	0.574264	0.566464	0.573375	0.559831
0.584942	0.584918	0.589837	0.57521	0.545507	0.547729	0.564441	0.589135	0.556139	0.573668	0.593334	0.569691	0.565159	0.575839	0.560991	0.560111	0.579175	0.567914	0.553583	0.572153	0.573029	0.600296	0.576088	0.576524	0.584399	0.561395	0.574314	0.578126	0.58213	0.583067	0.590534	0.569669	0.565868	0.591789	0.576296	0.579544	0.577246	0.544793	0.566207	0.588014	0.593899	0.573242	0.571258	0.589958	0.585965	0.565589	0.574826	0.566535	0.573508	0.560378
0.585609	0.586233	0.588445	0.575862	0.547687	0.547878	0.565349	0.589743	0.556857	0.574875	0.596219	0.570234	0.569565	0.577126	0.561158	0.560924	0.579658	0.56953	0.556432	0.573136	0.574102	0.602052	0.577993	0.57776	0.586344	0.561816	0.575169	0.578261	0.584773	0.583649	0.591805	0.571458	0.566371	0.593323	0.576459	0.581047	0.578322	0.547068	0.568388	0.590271	0.594326	0.57348	0.571317	0.584243	0.586406	0.565672	0.575857	0.566888	0.57504	0.562054
0.587144	0.586996	0.59081	0.577214	0.548562	0.547643	0.569991	0.590338	0.5577	0.575573	0.598068	0.57206	0.570731	0.579334	0.562493	0.562502	0.580474	0.571271	0.555945	0.573813	0.574297	0.601988	0.579465	0.579623	0.587422	0.561937	0.576327	0.578054	0.584992	0.584851	0.591995	0.57222	0.567573	0.594552	0.577752	0.582865	0.579605	0.547569	0.569151	0.589823	0.595927	0.576213	0.572583	0.586364	0.587519	0.565823	0.575855	0.566535	0.578289	0.565393
0.587935	0.587476	0.592079	0.577397	0.547264	0.548627	0.570756	0.591294	0.559481	0.577421	0.599497	0.572997	0.570258	0.580053	0.561721	0.563233	0.581323	0.572613	0.55779	0.574857	0.57372	0.603669	0.581023	0.580387	0.587847	0.563238	0.578177	0.579307	0.586246	0.586539	0.593125	0.573397	0.568924	0.597077	0.578322	0.583675	0.58093	0.549442	0.568661	0.590691	0.597383	0.576876	0.572293	0.586678	0.589632	0.568718	0.576519	0.568895	0.579269	0.566662
0.58747	0.588126	0.592625	0.578173	0.547007	0.547926	0.571607	0.59125	0.559468	0.578511	0.599829	0.574743	0.565932	0.585775	0.563617	0.564971	0.58375	0.572267	0.559788	0.575364	0.573604	0.604083	0.579106	0.580884	0.588641	0.56385	0.579182	0.581009	0.586928	0.587316	0.592587	0.577224	0.570746	0.59904	0.579122	0.584917	0.582002	0.551276	0.568914	0.592004	0.598954	0.578477	0.57235	0.588123	0.590434	0.569159	0.5764	0.570208	0.579996	0.567711
0.588293	0.587834	0.593049	0.579744	0.556647	0.549062	0.574028	0.591801	0.558614	0.58063	0.600353	0.573759	0.567282	0.586722	0.564112	0.565486	0.583592	0.574349	0.56058	0.574841	0.573475	0.601895	0.580788	0.582304	0.589307	0.563984	0.578755	0.581756	0.588021	0.586023	0.593819	0.577533	0.57108	0.59967	0.580169	0.586069	0.581822	0.549924	0.569319	0.593023	0.599506	0.578848	0.57185	0.589586	0.591061	0.568622	0.57533	0.572407	0.581716	0.567654
0.589626	0.588485	0.594402	0.580213	0.557503	0.550489	0.575488	0.594166	0.559147	0.583252	0.600392	0.574979	0.568014	0.587619	0.564578	0.566456	0.584778	0.575403	0.559395	0.577089	0.574335	0.603886	0.580689	0.582587	0.590273	0.56383	0.579504	0.582973	0.589545	0.58541	0.593063	0.577893	0.571875	0.601403	0.581174	0.588684	0.582162	0.552262	0.571555	0.59405	0.599245	0.576629	0.572135	0.592179	0.592505	0.570227	0.576186	0.574838	0.581804	0.568121
0.590272	0.588687	0.594622	0.581774	0.558968	0.551131	0.576372	0.595375	0.560055	0.583146	0.600789	0.575389	0.56782	0.587701	0.568266	0.567982	0.584882	0.575962	0.560137	0.576904	0.57472	0.603619	0.581321	0.58236	0.590993	0.56719	0.580448	0.584626	0.590423	0.583875	0.59338	0.580917	0.572336	0.60154	0.581581	0.589901	0.581723	0.558017	0.57202	0.593053	0.599131	0.578935	0.571571	0.594072	0.593825	0.571387	0.577318	0.576003	0.582209	0.567758
0.590911	0.58894	0.59525	0.588656	0.559399	0.55133	0.581439	0.597487	0.562419	0.584314	0.60022	0.574993	0.569027	0.58878	0.567319	0.567496	0.585483	0.575629	0.561217	0.579044	0.574354	0.604903	0.582212	0.581216	0.592405	0.567856	0.579686	0.58398	0.591701	0.583641	0.593097	0.582151	0.571966	0.602101	0.582562	0.590965	0.584233	0.560032	0.573063	0.593852	0.599328	0.578664	0.571024	0.59541	0.594508	0.575075	0.577233	0.576796	0.584806	0.569306
0.591994	0.590217	0.595812	0.590137	0.561304	0.55222	0.581326	0.597149	0.564877	0.584348	0.601078	0.575346	0.571515	0.589908	0.568524	0.570684	0.586197	0.577183	0.564392	0.580089	0.574041	0.605309	0.583953	0.580545	0.593555	0.568293	0.581178	0.585133	0.592334	0.584372	0.594031	0.584627	0.572652	0.603248	0.584829	0.591393	0.583409	0.563801	0.575982	0.593869	0.600107	0.580144	0.572132	0.594773	0.595902	0.578365	0.577684	0.577156	0.584574	0.571136
0.591186	0.590868	0.595799	0.590988	0.561032	0.552215	0.581697	0.597743	0.566096	0.585596	0.601424	0.575384	0.572581	0.590037	0.569466	0.570883	0.586177	0.579735	0.56516	0.580088	0.572627	0.607921	0.584826	0.581281	0.595019	0.569116	0.582251	0.584924	0.592606	0.585442	0.593748	0.58636	0.57353	0.605039	0.583451	0.592214	0.584478	0.564963	0.577085	0.592437	0.601306	0.582291	0.571534	0.595039	0.596255	0.579131	0.577747	0.578057	0.585776	0.572398
0.591743	0.589427	0.59611	0.591314	0.560941	0.552034	0.581994	0.599811	0.567603	0.588192	0.601668	0.57473	0.573595	0.592991	0.569384	0.572952	0.588518	0.580556	0.567887	0.58138	0.572863	0.607935	0.583771	0.580404	0.595248	0.574547	0.584147	0.585401	0.591477	0.585383	0.594131	0.585825	0.575198	0.605407	0.584412	0.592808	0.582893	0.566392	0.577282	0.593661	0.600158	0.582835	0.571407	0.597871	0.597479	0.579919	0.577682	0.577329	0.587019	0.574308
0.592427	0.590284	0.595869	0.592437	0.559983	0.553185	0.58214	0.601218	0.568549	0.588963	0.602177	0.575381	0.572774	0.59321	0.569453	0.574226	0.589177	0.582281	0.568122	0.582412	0.571394	0.607199	0.584174	0.582163	0.595172	0.575222	0.584595	0.587184	0.592062	0.586955	0.594345	0.586314	0.575971	0.60542	0.58505	0.592977	0.581854	0.567074	0.577289	0.595439	0.59992	0.584489	0.57186	0.599071	0.598123	0.583129	0.578363	0.57786	0.586649	0.573891
0.592289	0.590252	0.597042	0.593002	0.559527	0.553966	0.583297	0.602006	0.568763	0.588498	0.601313	0.575711	0.573975	0.597611	0.568081	0.575357	0.588208	0.582488	0.570463	0.584	0.57265	0.607897	0.585304	0.583421	0.594661	0.576089	0.585564	0.588219	0.593143	0.586181	0.595199	0.586512	0.575068	0.605724	0.586959	0.593042	0.583141	0.567718	0.578718	0.594504	0.599587	0.584008	0.570637	0.600821	0.599281	0.586152	0.578963	0.578547	0.584898	0.575412
0.592877	0.590391	0.596812	0.593995	0.563986	0.552811	0.583411	0.602853	0.569167	0.588938	0.602583	0.576065	0.575122	0.598278	0.567767	0.577219	0.588778	0.584269	0.571711	0.583041	0.572392	0.609485	0.585545	0.583418	0.595351	0.576886	0.585741	0.588325	0.593006	0.585373	0.596155	0.587697	0.574596	0.60732	0.587734	0.595506	0.581502	0.568155	0.580036	0.596152	0.600147	0.584287	0.570205	0.602439	0.599528	0.588316	0.580299	0.579946	0.587079	0.576334
0.591938	0.591336	0.597704	0.597693	0.561412	0.553508	0.584546	0.602296	0.571189	0.589624	0.60123	0.576601	0.576404	0.599712	0.570058	0.577542	0.587662	0.58455	0.572885	0.584055	0.573829	0.610616	0.585771	0.582139	0.594863	0.58401	0.587254	0.587931	0.593886	0.584522	0.596837	0.588802	0.575328	0.606765	0.588719	0.597006	0.582947	0.56859	0.580885	0.595386	0.60076	0.58617	0.56881	0.60219	0.598931	0.590491	0.580468	0.5796	0.588908	0.575964
0.591932	0.590837	0.598961	0.598525	0.562879	0.554059	0.586092	0.602176	0.572472	0.591045	0.602552	0.577712	0.57551	0.600835	0.570652	0.578193	0.587438	0.582362	0.575395	0.584802	0.572878	0.610181	0.585214	0.58222	0.595244	0.583639	0.587321	0.58507	0.595275	0.585512	0.596704	0.590719	0.575611	0.60644	0.589907	0.59854	0.582645	0.572539	0.581003	0.589721	0.601456	0.586289	0.568194	0.601615	0.599995	0.589819	0.580245	0.580254	0.590047	0.575804
0.591672	0.590995	0.60018	0.599737	0.563669	0.554425	0.585275	0.603466	0.57309	0.591904	0.60197	0.577675	0.577309	0.601012	0.572879	0.579867	0.586997	0.581853	0.57463	0.58557	0.574201	0.611751	0.586036	0.581845	0.595455	0.586188	0.587841	0.586444	0.596373	0.586166	0.596058	0.590867	0.576378	0.607799	0.590996	0.59897	0.581932	0.571574	0.581403	0.588199	0.601726	0.587195	0.569392	0.600844	0.600972	0.591223	0.579549	0.580658	0.590097	0.575872
0.590996	0.591943	0.601229	0.600441	0.564067	0.5542	0.585484	0.604277	0.575317	0.591776	0.602478	0.57877	0.577453	0.602271	0.572884	0.580513	0.588144	0.581943	0.575451	0.586415	0.575403	0.611742	0.586373	0.582575	0.596319	0.585583	0.589823	0.586456	0.596659	0.587242	0.596808	0.590357	0.577155	0.607928	0.591736	0.599701	0.580795	0.57347	0.58217	0.588727	0.602552	0.589105	0.569109	0.599656	0.601471	0.591187	0.57979	0.580987	0.591394	0.577255
0.591186	0.592606	0.601428	0.599423	0.564213	0.554541	0.586504	0.603829	0.581046	0.592505	0.6041	0.579369	0.578773	0.60257	0.573521	0.580863	0.587828	0.583295	0.576547	0.587645	0.575474	0.610892	0.586306	0.579484	0.596791	0.585713	0.590403	0.585955	0.596416	0.587754	0.596978	0.592021	0.578177	0.608878	0.594256	0.600753	0.581075	0.574102	0.583393	0.588278	0.603953	0.589362	0.568534	0.600088	0.599991	0.591022	0.580107	0.581578	0.591947	0.581436
0.591087	0.59408	0.602873	0.599307	0.568979	0.556123	0.586247	0.603899	0.581761	0.593121	0.605075	0.580147	0.579453	0.602497	0.575149	0.581275	0.587697	0.584242	0.577984	0.587405	0.575394	0.611032	0.587665	0.583098	0.597855	0.586907	0.591191	0.586155	0.596681	0.588014	0.598364	0.593224	0.579532	0.609025	0.594932	0.601957	0.581622	0.574891	0.584016	0.58816	0.604197	0.58986	0.568859	0.599783	0.600087	0.591512	0.580475	0.582477	0.592259	0.581781
0.590892	0.594245	0.603471	0.599007	0.570038	0.557056	0.587421	0.604569	0.58071	0.593991	0.605603	0.580722	0.580483	0.603356	0.575684	0.580239	0.589564	0.585292	0.578466	0.587323	0.575953	0.611013	0.587445	0.583719	0.598538	0.589747	0.59097	0.585296	0.595839	0.589517	0.599224	0.593562	0.580357	0.609546	0.595307	0.60242	0.582506	0.576561	0.585128	0.587965	0.605002	0.589085	0.569579	0.599385	0.599741	0.592288	0.57988	0.582527	0.593104	0.582974
0.59125	0.595627	0.604135	0.598465	0.569755	0.558458	0.58856	0.605518	0.580669	0.59537	0.606918	0.58213	0.580907	0.6033	0.576425	0.581462	0.590224	0.585921	0.578337	0.588977	0.578149	0.611773	0.588288	0.583165	0.599246	0.589717	0.58908	0.586203	0.597304	0.587968	0.600141	0.594327	0.581983	0.610159	0.596398	0.604008	0.583536	0.577301	0.586332	0.587602	0.606541	0.591033	0.569993	0.600702	0.600971	0.593066	0.580958	0.586363	0.593761	0.584685
0.589475	0.59489	0.604248	0.599468	0.569631	0.559064	0.589665	0.606794	0.580562	0.597065	0.607593	0.582766	0.581999	0.603446	0.578703	0.581834	0.591347	0.584074	0.578686	0.589223	0.578834	0.612481	0.589533	0.584181	0.599993	0.591757	0.589623	0.586742	0.597447	0.587773	0.60075	0.594992	0.582232	0.612006	0.597592	0.603362	0.584475	0.578211	0.587988	0.588132	0.607526	0.59254	0.570753	0.600834	0.600942	0.593723	0.581686	0.587424	0.594047	0.587812
0.589035	0.595325	0.604668	0.599899	0.569926	0.559232	0.589704	0.608358	0.581388	0.597638	0.608545	0.583428	0.582858	0.604032	0.579172	0.584274	0.590616	0.584339	0.579154	0.589662	0.579003	0.613466	0.590148	0.585793	0.600978	0.593211	0.589455	0.587059	0.598145	0.588423	0.600496	0.595449	0.582416	0.61195	0.598571	0.603212	0.584511	0.578791	0.588109	0.587431	0.608438	0.591977	0.571636	0.600105	0.60122	0.59604	0.581704	0.588369	0.595476	0.588832
0.587764	0.594162	0.604768	0.602366	0.577642	0.559101	0.589502	0.608736	0.581897	0.598506	0.60706	0.584744	0.583705	0.604492	0.579866	0.583843	0.591726	0.584231	0.580265	0.590409	0.578283	0.614148	0.590482	0.58638	0.600977	0.593884	0.590105	0.585248	0.59977	0.588599	0.601746	0.595006	0.581616	0.612395	0.599084	0.603455	0.5847	0.579603	0.587723	0.58902	0.608089	0.590829	0.572071	0.601417	0.601259	0.597262	0.582908	0.588899	0.596846	0.590895
0.58612	0.594655	0.605126	0.602807	0.578323	0.560805	0.589657	0.60979	0.581674	0.600046	0.607449	0.586131	0.584865	0.605545	0.580056	0.584124	0.591441	0.584702	0.580734	0.590808	0.578193	0.614643	0.590823	0.585106	0.599561	0.594513	0.591655	0.585086	0.59956	0.588827	0.602106	0.594764	0.58229	0.61308	0.599729	0.603841	0.585773	0.576672	0.587646	0.588694	0.608515	0.592302	0.571813	0.600306	0.601627	0.59752	0.582822	0.588672	0.598861	0.591697
0.585766	0.595111	0.605951	0.604895	0.583019	0.560931	0.59004	0.612353	0.583345	0.600723	0.607739	0.586447	0.586112	0.606071	0.58022	0.584055	0.592551	0.585199	0.58107	0.592035	0.577003	0.616761	0.591208	0.584852	0.600013	0.595124	0.592625	0.585328	0.599727	0.588579	0.603274	0.595321	0.583685	0.613029	0.600064	0.604798	0.585753	0.580071	0.58635	0.589856	0.609366	0.592084	0.571032	0.599564	0.602619	0.597909	0.583809	0.588574	0.60048	0.592217
0.585484	0.595745	0.605096	0.606442	0.582549	0.561688	0.59183	0.610147	0.58497	0.602034	0.606995	0.588466	0.588372	0.606427	0.58183	0.585317	0.592284	0.585982	0.583598	0.591993	0.5762	0.617411	0.592433	0.585514	0.601333	0.594663	0.59353	0.585453	0.600637	0.587538	0.604257	0.596343	0.58389	0.612046	0.600151	0.605918	0.586181	0.580578	0.587245	0.589835	0.610304	0.591071	0.571544	0.598237	0.602927	0.59931	0.584225	0.589248	0.601489	0.592107
0.586115	0.596682	0.604963	0.605462	0.583375	0.562308	0.593233	0.610605	0.585412	0.602367	0.605369	0.589482	0.590476	0.607198	0.582251	0.583549	0.592808	0.587011	0.585101	0.593607	0.577254	0.617224	0.593731	0.58518	0.600559	0.595365	0.593635	0.585247	0.602553	0.586673	0.604797	0.597382	0.584753	0.612004	0.601185	0.606897	0.587215	0.581753	0.588249	0.588212	0.611014	0.591733	0.571086	0.598288	0.604431	0.600805	0.584367	0.58995	0.602366	0.593041
0.584996	0.596737	0.603041	0.605957	0.584029	0.561877	0.593551	0.610023	0.585815	0.601846	0.605744	0.587931	0.591256	0.607934	0.581657	0.584417	0.593346	0.586869	0.587008	0.594143	0.576041	0.618335	0.594833	0.585353	0.600417	0.595778	0.59431	0.584673	0.603203	0.587728	0.605293	0.597415	0.585452	0.6126	0.601892	0.606747	0.587539	0.583784	0.589193	0.588227	0.610862	0.593487	0.571925	0.598802	0.605065	0.600473	0.585396	0.590346	0.602738	0.593952
0.584444	0.596557	0.6027	0.606844	0.587442	0.56193	0.594557	0.609569	0.586803	0.601211	0.605705	0.587675	0.591829	0.608585	0.582742	0.585456	0.593921	0.588062	0.591153	0.594571	0.574768	0.618189	0.594834	0.585029	0.600966	0.596586	0.594969	0.585033	0.60288	0.587208	0.606425	0.598686	0.585307	0.613098	0.601214	0.607924	0.587044	0.585157	0.589952	0.588969	0.611257	0.593891	0.572337	0.598683	0.606	0.601338	0.586553	0.5904	0.602926	0.595321
0.584467	0.596743	0.602552	0.60402	0.595298	0.562322	0.594745	0.60884	0.588832	0.60084	0.605366	0.588674	0.591876	0.610297	0.58269	0.585914	0.593914	0.589545	0.5901	0.594829	0.574184	0.619098	0.595288	0.583643	0.600856	0.598236	0.595568	0.583928	0.602832	0.587752	0.606617	0.599273	0.586202	0.613612	0.601619	0.608876	0.588208	0.584357	0.590406	0.588466	0.611892	0.592434	0.573971	0.599114	0.605461	0.602349	0.586002	0.589531	0.602902	0.595736
0.583292	0.59732	0.602937	0.604714	0.594946	0.561018	0.595336	0.609461	0.589374	0.60161	0.60479	0.588673	0.591854	0.611056	0.58395	0.586687	0.593955	0.590874	0.590419	0.596543	0.574746	0.619176	0.595279	0.584059	0.600438	0.599748	0.59665	0.583926	0.604306	0.587751	0.607344	0.599714	0.587244	0.614581	0.602966	0.609948	0.588956	0.587239	0.591861	0.589157	0.611534	0.592594	0.573884	0.599304	0.606031	0.602803	0.586228	0.589205	0.602924	0.595932
0.582857	0.597074	0.60314	0.605063	0.59553	0.560216	0.59557	0.610392	0.590503	0.603112	0.606304	0.589525	0.592448	0.611972	0.584542	0.586875	0.59235	0.592545	0.590357	0.598175	0.574044	0.619232	0.596865	0.584228	0.600809	0.600109	0.597095	0.58329	0.604797	0.587517	0.608284	0.600442	0.587257	0.614552	0.603273	0.609986	0.589696	0.58822	0.591966	0.589049	0.612108	0.593186	0.57477	0.598825	0.60623	0.604313	0.586914	0.588664	0.603052	0.596181
0.582469	0.597108	0.602694	0.605819	0.596107	0.560559	0.596422	0.61057	0.589161	0.604256	0.606845	0.588926	0.59349	0.613704	0.58554	0.586633	0.59347	0.592379	0.590231	0.597712	0.574432	0.619312	0.596236	0.584618	0.601324	0.60145	0.596674	0.583817	0.604614	0.587088	0.609324	0.601589	0.587792	0.616795	0.603786	0.611129	0.589807	0.589229	0.591732	0.589913	0.613614	0.59519	0.575649	0.598842	0.606271	0.607122	0.587245	0.588562	0.604175	0.596798
0.582169	0.597458	0.602319	0.605834	0.596385	0.561869	0.59582	0.610693	0.590143	0.605249	0.607996	0.589276	0.594413	0.613424	0.586055	0.586989	0.59429	0.59306	0.590651	0.599443	0.574232	0.621919	0.595815	0.585186	0.600482	0.602414	0.597553	0.584292	0.605875	0.586711	0.610492	0.603577	0.587628	0.618361	0.604049	0.611371	0.591096	0.593377	0.592051	0.590756	0.612941	0.596279	0.576347	0.598614	0.60632	0.607942	0.58732	0.589	0.604839	0.596827
0.58013	0.596726	0.601414	0.606823	0.596398	0.561629	0.595694	0.610716	0.590585	0.606866	0.609104	0.589782	0.598219	0.615683	0.587243	0.588359	0.595044	0.593981	0.597868	0.599668	0.573998	0.623277	0.596935	0.58567	0.601575	0.603655	0.598101	0.585424	0.605705	0.58635	0.61034	0.604541	0.588336	0.618522	0.604606	0.611918	0.590775	0.594478	0.593635	0.588996	0.612892	0.596081	0.576871	0.597243	0.606485	0.609272	0.586911	0.588677	0.605217	0.597069
0.577606	0.595661	0.601836	0.606966	0.596204	0.561913	0.596437	0.611619	0.591489	0.607129	0.60913	0.589957	0.597541	0.616029	0.588271	0.589393	0.596247	0.593754	0.599437	0.600064	0.57448	0.623733	0.597901	0.586397	0.603195	0.604129	0.598783	0.586097	0.606049	0.584219	0.611106	0.605593	0.589413	0.61833	0.604714	0.612547	0.590618	0.595115	0.593943	0.588811	0.613682	0.597255	0.575612	0.597723	0.606493	0.609963	0.588204	0.58879	0.60691	0.597583
0.577372	0.595611	0.602339	0.606567	0.597785	0.562143	0.59641	0.611854	0.591502	0.608017	0.609103	0.590003	0.598036	0.615862	0.587711	0.59049	0.596091	0.5943	0.599877	0.600402	0.573401	0.622106	0.598786	0.586916	0.604039	0.604862	0.598201	0.586327	0.606781	0.58279	0.610434	0.605793	0.5897	0.619331	0.605182	0.613397	0.591562	0.592746	0.595203	0.587643	0.614591	0.59759	0.575384	0.597309	0.605599	0.610029	0.589208	0.589866	0.606588	0.598293
0.577524	0.595708	0.601041	0.605561	0.597737	0.561901	0.597075	0.611618	0.590186	0.608103	0.609492	0.591673	0.598737	0.616811	0.590261	0.590424	0.595214	0.594682	0.600789	0.601057	0.57404	0.62319	0.599164	0.587094	0.604275	0.60519	0.598773	0.586463	0.606812	0.582969	0.610104	0.605697	0.589902	0.619702	0.605358	0.613457	0.590613	0.59343	0.595626	0.587635	0.615442	0.597728	0.575682	0.597572	0.605758	0.611271	0.590581	0.591675	0.607061	0.600616
0.57777	0.59601	0.601146	0.60435	0.598462	0.561913	0.597254	0.611914	0.591231	0.608912	0.609645	0.591839	0.599347	0.616814	0.589491	0.590257	0.596006	0.594797	0.605568	0.60125	0.573316	0.623549	0.59966	0.586405	0.604709	0.606587	0.60049	0.585624	0.607115	0.582499	0.611134	0.606078	0.59039	0.620207	0.604995	0.614231	0.590681	0.594162	0.598953	0.587383	0.616896	0.599804	0.575531	0.596947	0.605709	0.609979	0.590664	0.590753	0.607851	0.60159
0.577923	0.596724	0.601989	0.605444	0.599564	0.562779	0.598136	0.612151	0.591853	0.610169	0.611329	0.592109	0.599868	0.617173	0.59022	0.591093	0.595865	0.596449	0.606575	0.601262	0.573212	0.622799	0.599388	0.586828	0.604295	0.607202	0.600971	0.586385	0.607856	0.583966	0.611811	0.605672	0.591327	0.621167	0.60607	0.615471	0.590998	0.594265	0.600079	0.586802	0.61837	0.599467	0.575389	0.597458	0.604901	0.609565	0.590155	0.591099	0.608037	0.602323
0.577186	0.596746	0.60282	0.600859	0.600436	0.564617	0.598697	0.61205	0.59201	0.612895	0.610845	0.593124	0.600232	0.617622	0.591237	0.591296	0.595862	0.596836	0.608118	0.600486	0.574302	0.623446	0.599336	0.587009	0.604041	0.607816	0.602889	0.587835	0.608758	0.585025	0.613216	0.60482	0.591586	0.622356	0.605689	0.616476	0.59059	0.595393	0.601413	0.585363	0.617941	0.599879	0.574009	0.597498	0.604959	0.610244	0.590649	0.592164	0.606816	0.603177
0.575819	0.596985	0.60365	0.603207	0.598103	0.565371	0.599152	0.611863	0.591201	0.614109	0.611282	0.594184	0.600874	0.619362	0.590762	0.590074	0.595848	0.597246	0.610451	0.600736	0.574823	0.622955	0.600048	0.58723	0.604602	0.608488	0.60415	0.588169	0.609616	0.585039	0.614601	0.605599	0.59244	0.622978	0.606566	0.616307	0.590385	0.596964	0.601895	0.58644	0.61732	0.600291	0.573263	0.597872	0.606793	0.611	0.591041	0.590839	0.608316	0.605269
0.576333	0.59676	0.604673	0.602961	0.599052	0.565842	0.599655	0.611565	0.592135	0.61531	0.611645	0.594871	0.60157	0.616634	0.589477	0.590002	0.595497	0.596844	0.610999	0.6006	0.574611	0.624529	0.600822	0.587551	0.606086	0.608491	0.604459	0.588085	0.609392	0.584489	0.615106	0.607268	0.592373	0.622116	0.605758	0.616816	0.590193	0.598136	0.602487	0.586146	0.61745	0.600243	0.573751	0.598178	0.607674	0.612071	0.590553	0.590673	0.60839	0.606099
0.576069	0.59592	0.604153	0.602469	0.599799	0.56739	0.598516	0.611576	0.593369	0.615405	0.61207	0.595925	0.602876	0.616785	0.589879	0.590915	0.596599	0.59737	0.610756	0.601584	0.574872	0.624309	0.60081	0.587662	0.605135	0.60868	0.605434	0.587724	0.609418	0.584099	0.614947	0.60731	0.59352	0.622699	0.607286	0.617999	0.590423	0.598897	0.603336	0.585635	0.618814	0.600591	0.574541	0.598497	0.60728	0.611643	0.591194	0.591265	0.608724	0.606261
0.575301	0.595377	0.602845	0.602902	0.600814	0.56689	0.598358	0.610657	0.594407	0.616366	0.611745	0.597213	0.604063	0.615949	0.590518	0.592286	0.596402	0.597679	0.610867	0.601799	0.575681	0.624782	0.601309	0.588098	0.604741	0.609204	0.605983	0.588855	0.608725	0.584998	0.616181	0.60794	0.593371	0.623875	0.608696	0.61891	0.589339	0.599517	0.60442	0.584566	0.617667	0.601204	0.574941	0.599367	0.60827	0.612537	0.592217	0.590782	0.609629	0.606536
0.573776	0.595088	0.601655	0.603509	0.602164	0.567048	0.598438	0.610922	0.596048	0.617178	0.612191	0.597028	0.60443	0.617192	0.590059	0.590893	0.596331	0.598444	0.611151	0.602623	0.576339	0.625726	0.601381	0.587912	0.604896	0.610903	0.607012	0.588574	0.609418	0.584659	0.61665	0.608275	0.59404	0.624634	0.609505	0.617132	0.588242	0.600358	0.60531	0.583958	0.617607	0.601373	0.574646	0.599277	0.608332	0.613641	0.593595	0.59208	0.610274	0.607143
0.574195	0.594318	0.601469	0.604346	0.602006	0.566478	0.599281	0.612282	0.59666	0.617579	0.61146	0.597724	0.604964	0.617648	0.590546	0.591485	0.595877	0.599925	0.612352	0.602925	0.576237	0.625497	0.601432	0.588283	0.604007	0.61119	0.607725	0.59003	0.610203	0.584954	0.616152	0.60844	0.594969	0.624515	0.609624	0.617043	0.588301	0.601834	0.604948	0.584435	0.617834	0.602278	0.574668	0.598649	0.607224	0.614035	0.593821	0.592315	0.611214	0.607816
0.573519	0.59503	0.601573	0.605777	0.602488	0.567433	0.599303	0.610665	0.594969	0.617208	0.612276	0.59744	0.603488	0.616154	0.591858	0.591921	0.595543	0.599266	0.61334	0.603275	0.576832	0.62539	0.600783	0.589749	0.604383	0.612299	0.607632	0.589991	0.610783	0.585464	0.617014	0.609382	0.595401	0.623135	0.610542	0.61795	0.588081	0.603516	0.606179	0.583594	0.618082	0.602009	0.575495	0.597308	0.607794	0.614669	0.594708	0.591557	0.609749	0.608713
0.571869	0.59636	0.600929	0.606339	0.603269	0.567112	0.599242	0.607318	0.594785	0.618903	0.612999	0.598285	0.60435	0.616519	0.593259	0.593613	0.596131	0.599746	0.614267	0.603321	0.577451	0.62561	0.601988	0.589757	0.604578	0.612417	0.609081	0.590932	0.610314	0.584874	0.616219	0.609905	0.596024	0.622186	0.610625	0.618824	0.587485	0.60624	0.607321	0.58407	0.617037	0.601355	0.575289	0.59627	0.608331	0.615157	0.594774	0.590047	0.605533	0.610903
0.571287	0.597018	0.601453	0.606886	0.604406	0.56824	0.599405	0.607658	0.595757	0.619481	0.613609	0.598927	0.605992	0.614832	0.594619	0.594324	0.596565	0.600529	0.613824	0.604205	0.57747	0.625018	0.602449	0.588593	0.604471	0.61419	0.608873	0.59236	0.610355	0.58416	0.616587	0.610491	0.595942	0.621282	0.61107	0.617804	0.587049	0.607019	0.607121	0.583762	0.618017	0.604228	0.574998	0.598102	0.606852	0.615942	0.594773	0.589115	0.606161	0.610777
0.572083	0.597237	0.601106	0.605104	0.604057	0.568898	0.600681	0.6089	0.596189	0.618801	0.614957	0.599794	0.605619	0.615187	0.595717	0.594041	0.597179	0.600962	0.614065	0.604092	0.578053	0.625346	0.601844	0.589383	0.603051	0.61498	0.609971	0.592247	0.60942	0.583963	0.6151	0.611071	0.596145	0.621037	0.61164	0.618285	0.587631	0.603181	0.607725	0.583463	0.618685	0.604671	0.575351	0.598287	0.604889	0.618176	0.594333	0.588764	0.605478	0.611031
0.571947	0.596552	0.598982	0.605892	0.603523	0.569385	0.600711	0.608943	0.596321	0.620158	0.61509	0.600403	0.6125	0.61374	0.597358	0.593634	0.59858	0.60073	0.614323	0.604666	0.577868	0.626072	0.601798	0.590937	0.603877	0.614949	0.611095	0.592865	0.609362	0.58423	0.615745	0.611682	0.596824	0.620566	0.611515	0.617888	0.586345	0.605319	0.608323	0.583407	0.617837	0.606028	0.575437	0.597907	0.605188	0.618237	0.594009	0.589637	0.606033	0.611178
0.571971	0.59696	0.599162	0.604466	0.604129	0.570309	0.600058	0.60888	0.597067	0.620539	0.614887	0.601242	0.613811	0.613704	0.597262	0.593854	0.599099	0.600988	0.615169	0.605451	0.578401	0.626017	0.602788	0.59214	0.605436	0.616343	0.610903	0.592643	0.608373	0.583915	0.616099	0.612706	0.597369	0.620157	0.613487	0.618562	0.586354	0.605799	0.609534	0.583281	0.617804	0.605973	0.576105	0.599029	0.603917	0.617728	0.595294	0.58976	0.605053	0.611641
0.57173	0.596377	0.598921	0.605246	0.606194	0.571311	0.599975	0.608605	0.597817	0.621213	0.615876	0.602777	0.613644	0.614572	0.598357	0.594723	0.60108	0.601849	0.614615	0.604778	0.578268	0.625065	0.603476	0.593357	0.605377	0.617804	0.610732	0.592298	0.607236	0.58428	0.616521	0.613876	0.59823	0.620289	0.613377	0.616438	0.586076	0.607099	0.610765	0.583629	0.618023	0.60666	0.574666	0.598404	0.603971	0.618409	0.595094	0.588303	0.605667	0.612315
0.571509	0.596713	0.59783	0.603377	0.607016	0.571738	0.599264	0.607722	0.597358	0.622536	0.616162	0.604393	0.614055	0.614425	0.597706	0.59453	0.601098	0.600854	0.615356	0.605465	0.578201	0.626341	0.603591	0.593034	0.60518	0.618378	0.610063	0.592925	0.607312	0.584167	0.616158	0.614321	0.598979	0.621595	0.614886	0.614943	0.585786	0.608252	0.61104	0.583113	0.61945	0.607851	0.574547	0.598803	0.603449	0.618682	0.594933	0.589222	0.605433	0.612801
0.571621	0.59654	0.598238	0.602896	0.608446	0.572089	0.598322	0.60727	0.596945	0.62289	0.614485	0.604521	0.61552	0.613714	0.598244	0.59418	0.60185	0.60076	0.61622	0.606239	0.578998	0.626318	0.603931	0.59472	0.606144	0.618918	0.610241	0.592827	0.607657	0.584456	0.617647	0.614443	0.599207	0.620434	0.615336	0.616097	0.585989	0.60782	0.610889	0.580927	0.619965	0.607413	0.575235	0.597781	0.602929	0.620192	0.595274	0.588704	0.607104	0.613259
0.570377	0.596802	0.598167	0.602083	0.609564	0.571914	0.599192	0.606747	0.597561	0.622328	0.615004	0.605515	0.616027	0.614786	0.598759	0.594291	0.600749	0.601126	0.61713	0.606702	0.579077	0.626553	0.603956	0.595038	0.605324	0.619525	0.610939	0.592416	0.606282	0.585353	0.618576	0.615694	0.599673	0.620062	0.616719	0.610811	0.586708	0.609001	0.610746	0.582007	0.620876	0.609436	0.575966	0.597581	0.602722	0.620287	0.595619	0.588051	0.606337	0.613323
0.57041	0.596945	0.597997	0.602292	0.609022	0.572072	0.599376	0.607056	0.598692	0.623088	0.615434	0.605873	0.616444	0.614534	0.597826	0.595439	0.600094	0.601247	0.61859	0.607261	0.578999	0.627036	0.603725	0.595997	0.605002	0.620265	0.611074	0.592397	0.605693	0.585806	0.619124	0.615795	0.598881	0.618931	0.617091	0.611361	0.586136	0.610413	0.61116	0.58227	0.621908	0.610458	0.57739	0.598356	0.602295	0.619527	0.596551	0.588585	0.605927	0.614195
0.569802	0.597152	0.596274	0.602634	0.608845	0.573146	0.600207	0.608119	0.599183	0.623531	0.615228	0.60738	0.616903	0.615454	0.59812	0.594983	0.600259	0.601563	0.618393	0.608004	0.578729	0.626589	0.604451	0.596392	0.605468	0.621066	0.611321	0.592316	0.605979	0.586205	0.619548	0.616187	0.599376	0.620883	0.617349	0.610442	0.586906	0.611067	0.61071	0.581487	0.62172	0.61127	0.577097	0.599128	0.602855	0.619784	0.596543	0.589346	0.605596	0.614788
0.569294	0.597993	0.595878	0.602609	0.608057	0.572947	0.60081	0.606791	0.599434	0.624107	0.616098	0.608569	0.618132	0.615439	0.59865	0.596445	0.600676	0.60121	0.619633	0.60891	0.579361	0.625748	0.604759	0.596275	0.60464	0.621268	0.612208	0.591782	0.605432	0.585953	0.619988	0.616838	0.599513	0.621496	0.618839	0.609071	0.585766	0.61168	0.612061	0.582158	0.622043	0.611338	0.577271	0.598264	0.603154	0.620439	0.597043	0.590238	0.606062	0.614382
0.569211	0.598455	0.596846	0.603586	0.608647	0.573973	0.600638	0.606216	0.599411	0.620705	0.616646	0.609346	0.619121	0.616088	0.598991	0.597015	0.599914	0.60067	0.619907	0.60857	0.580332	0.624892	0.603744	0.596489	0.604993	0.621743	0.612982	0.591597	0.606638	0.58568	0.620164	0.617714	0.600056	0.62143	0.619357	0.608677	0.585351	0.612007	0.612259	0.581961	0.622402	0.610976	0.578546	0.598629	0.602576	0.620905	0.598421	0.590222	0.604655	0.615143
0.569186	0.599044	0.59723	0.602851	0.60889	0.574091	0.600903	0.606102	0.599227	0.621448	0.616057	0.61032	0.619912	0.61605	0.599768	0.59754	0.599574	0.600287	0.620037	0.608507	0.58111	0.625086	0.603412	0.597657	0.60476	0.622278	0.613454	0.592329	0.606262	0.586028	0.620005	0.618455	0.600616	0.622172	0.619527	0.607701	0.5852	0.613024	0.612776	0.581266	0.622311	0.611545	0.578954	0.598988	0.600895	0.621208	0.597537	0.5897	0.603732	0.616563
0.568073	0.59987	0.596081	0.603175	0.608718	0.574685	0.600952	0.603845	0.599338	0.621688	0.616595	0.610024	0.621009	0.616548	0.60116	0.596988	0.600087	0.600723	0.61951	0.607647	0.581105	0.62492	0.603335	0.598125	0.605686	0.620634	0.613385	0.592675	0.606559	0.586462	0.620968	0.619156	0.600827	0.621781	0.620303	0.608334	0.58535	0.613419	0.613402	0.581424	0.622336	0.613411	0.578873	0.598616	0.59907	0.621458	0.597575	0.590246	0.603124	0.616879
0.566589	0.600534	0.595349	0.603288	0.609102	0.575288	0.601757	0.603592	0.600392	0.622382	0.614994	0.611118	0.621103	0.615774	0.601232	0.597143	0.600734	0.600837	0.619853	0.607534	0.581491	0.624775	0.603859	0.597708	0.606097	0.620606	0.61421	0.592744	0.606457	0.587122	0.621125	0.620125	0.601906	0.622212	0.619405	0.607015	0.585091	0.616079	0.613742	0.581329	0.621267	0.613821	0.578507	0.59794	0.599513	0.621703	0.597594	0.590397	0.602262	0.617598
0.566354	0.600007	0.594012	0.60352	0.609559	0.576063	0.601757	0.60328	0.601487	0.62162	0.613769	0.611032	0.622713	0.616777	0.60076	0.597269	0.601232	0.601697	0.619412	0.607555	0.581963	0.624683	0.60448	0.598336	0.606755	0.621376	0.613394	0.593177	0.606584	0.587433	0.621098	0.620733	0.602363	0.623551	0.619369	0.606312	0.585337	0.618314	0.613377	0.581957	0.621733	0.613799	0.577823	0.598541	0.599619	0.622111	0.597374	0.590698	0.601806	0.617543
0.566868	0.600482	0.593797	0.604224	0.610512	0.576536	0.601783	0.603484	0.60136	0.621386	0.614216	0.610859	0.623652	0.616801	0.600937	0.597231	0.602373	0.600929	0.620247	0.607683	0.581993	0.624724	0.605026	0.597709	0.607191	0.621702	0.613086	0.593056	0.606461	0.587809	0.621493	0.620265	0.601233	0.622438	0.62046	0.605686	0.584796	0.618925	0.613867	0.581578	0.622013	0.612003	0.576528	0.596721	0.599445	0.623842	0.597553	0.591237	0.599687	0.618392
0.566383	0.601478	0.593267	0.604623	0.610779	0.576137	0.602565	0.604032	0.601872	0.620111	0.613498	0.60982	0.624188	0.615641	0.600636	0.597198	0.602245	0.601552	0.62014	0.608132	0.582556	0.625166	0.605074	0.597885	0.607321	0.621729	0.614351	0.593388	0.605695	0.587017	0.621478	0.620491	0.602216	0.622325	0.620539	0.605417	0.585186	0.619103	0.614372	0.581413	0.621723	0.612797	0.578343	0.59611	0.599452	0.624458	0.597566	0.590126	0.598681	0.619087
0.566395	0.601227	0.592356	0.60483	0.611209	0.576931	0.603036	0.603703	0.60155	0.619904	0.61024	0.611013	0.62451	0.61595	0.600916	0.597267	0.602009	0.60207	0.620635	0.607654	0.58299	0.625879	0.605611	0.598846	0.606648	0.6226	0.613509	0.593468	0.605188	0.586887	0.622466	0.621525	0.602858	0.622342	0.621208	0.604389	0.584737	0.619978	0.614431	0.582009	0.622006	0.612038	0.578898	0.596998	0.598396	0.624455	0.597303	0.589815	0.600598	0.619119
0.566136	0.601368	0.591862	0.605153	0.611707	0.577611	0.603048	0.6035	0.601959	0.620448	0.610796	0.612038	0.624723	0.615889	0.600745	0.598262	0.602833	0.602394	0.620931	0.608281	0.582199	0.625567	0.60508	0.599829	0.60657	0.622811	0.613831	0.593232	0.604425	0.586511	0.622134	0.622844	0.603622	0.62253	0.621161	0.602059	0.584707	0.620637	0.614302	0.580755	0.622728	0.611451	0.57861	0.596063	0.597333	0.624695	0.596755	0.590489	0.599265	0.619596
0.566176	0.601711	0.59062	0.605857	0.611011	0.57987	0.603028	0.602932	0.602664	0.619453	0.610174	0.612975	0.625222	0.613759	0.601654	0.598202	0.602956	0.601891	0.620609	0.608341	0.583322	0.625369	0.605223	0.599328	0.607072	0.624047	0.614912	0.593166	0.604807	0.586713	0.621504	0.623763	0.60383	0.622514	0.621141	0.602029	0.584567	0.621024	0.613797	0.580703	0.622305	0.612654	0.579135	0.59605	0.596631	0.623147	0.59697	0.591113	0.598193	0.619757
0.566668	0.60217	0.590537	0.605933	0.612753	0.580445	0.603838	0.601846	0.603325	0.618165	0.609814	0.613825	0.626575	0.613929	0.60155	0.59848	0.6026	0.600579	0.621027	0.609158	0.583842	0.623543	0.605386	0.599023	0.607313	0.624768	0.614989	0.593187	0.603981	0.586898	0.622294	0.624178	0.603864	0.622845	0.621198	0.60206	0.584859	0.62181	0.613288	0.579835	0.622375	0.61275	0.579384	0.594758	0.595549	0.623427	0.59724	0.590049	0.59903	0.620352
0.565984	0.602686	0.590008	0.605897	0.61242	0.581628	0.603794	0.601189	0.604188	0.618554	0.610302	0.613375	0.627448	0.614162	0.602491	0.59848	0.602376	0.600376	0.620785	0.609523	0.583375	0.62297	0.605104	0.600499	0.608786	0.625887	0.614884	0.593213	0.602994	0.587858	0.621792	0.625523	0.603966	0.623523	0.620946	0.600247	0.584995	0.622379	0.612774	0.580094	0.621882	0.613082	0.579682	0.594238	0.595059	0.624454	0.596866	0.589472	0.59834	0.620935
0.566352	0.602215	0.589486	0.604838	0.607373	0.581397	0.602959	0.600286	0.605329	0.61856	0.610509	0.613157	0.62839	0.614801	0.602265	0.598781	0.60288	0.59969	0.620746	0.609248	0.582832	0.622876	0.605744	0.600536	0.608734	0.626258	0.61459	0.593245	0.603158	0.588466	0.620973	0.62602	0.604613	0.624285	0.620408	0.600841	0.584269	0.622049	0.613183	0.579903	0.622734	0.614091	0.58027	0.593977	0.593374	0.624394	0.59835	0.588895	0.598502	0.621163
0.565264	0.602356	0.589687	0.605382	0.60828	0.582778	0.602902	0.598914	0.606256	0.616969	0.610783	0.613993	0.628809	0.613789	0.602896	0.597888	0.602734	0.598683	0.62144	0.609552	0.583317	0.622681	0.605186	0.600763	0.609171	0.626505	0.615544	0.593666	0.602717	0.588617	0.621236	0.626474	0.604945	0.624022	0.620916	0.600364	0.584597	0.618593	0.614182	0.578728	0.622615	0.616241	0.580633	0.594259	0.592888	0.625125	0.59815	0.589127	0.598103	0.620306
0.565109	0.602556	0.58828	0.605536	0.608748	0.583846	0.603574	0.599359	0.607786	0.616951	0.611151	0.615084	0.629499	0.612653	0.603746	0.597197	0.601807	0.598119	0.621739	0.609221	0.584561	0.623042	0.605323	0.600126	0.60942	0.626758	0.615608	0.593998	0.60214	0.588168	0.620938	0.627088	0.605303	0.62406	0.619804	0.601536	0.585093	0.619202	0.614983	0.578146	0.620582	0.616006	0.579868	0.593859	0.590586	0.62487	0.597935	0.58972	0.597954	0.62202
0.56492	0.602651	0.587529	0.605166	0.608674	0.584188	0.60392	0.598652	0.60769	0.616322	0.610848	0.61478	0.630011	0.612188	0.604406	0.597829	0.602131	0.598855	0.622054	0.610086	0.585854	0.623297	0.605178	0.60064	0.608866	0.627229	0.616091	0.594592	0.60178	0.589166	0.620501	0.62727	0.605683	0.623236	0.620237	0.602038	0.585211	0.620255	0.615979	0.577934	0.61945	0.616265	0.578094	0.594483	0.589067	0.625115	0.597409	0.590387	0.597687	0.620916
0.563947	0.602693	0.58752	0.605028	0.609727	0.585306	0.603897	0.599147	0.608292	0.616327	0.611327	0.614555	0.630472	0.612295	0.605321	0.597948	0.602165	0.599055	0.622036	0.610434	0.585917	0.623169	0.605162	0.600824	0.609494	0.627905	0.616248	0.594429	0.602767	0.588419	0.620057	0.626562	0.605436	0.623172	0.617575	0.60226	0.585486	0.620619	0.616147	0.577509	0.620061	0.616766	0.578024	0.595132	0.588983	0.62654	0.598404	0.590952	0.596749	0.620933
0.563526	0.602854	0.58799	0.605226	0.610146	0.586416	0.604778	0.599766	0.607899	0.616881	0.61011	0.614826	0.63094	0.61163	0.605568	0.597682	0.602813	0.59866	0.622267	0.611473	0.585594	0.623415	0.605111	0.601767	0.609425	0.629077	0.61732	0.594088	0.602454	0.587849	0.620198	0.626208	0.605645	0.623387	0.616439	0.601343	0.585461	0.620864	0.616797	0.577733	0.619448	0.617366	0.579143	0.595723	0.58723	0.62792	0.598375	0.590802	0.596704	0.621108
0.562466	0.603611	0.588176	0.605066	0.610504	0.586836	0.605354	0.598999	0.608098	0.617082	0.607576	0.615102	0.632302	0.612042	0.606104	0.597565	0.60282	0.598916	0.622491	0.60978	0.586363	0.624558	0.605106	0.602166	0.609113	0.628359	0.61717	0.593681	0.602896	0.587212	0.619166	0.626711	0.606135	0.624323	0.616702	0.6004	0.585681	0.6214	0.616995	0.578001	0.618455	0.618005	0.578886	0.595846	0.585521	0.628306	0.597901	0.591642	0.59636	0.621645
0.561892	0.603525	0.587406	0.60521	0.610429	0.587171	0.60562	0.598532	0.609143	0.616985	0.605517	0.61666	0.632722	0.612101	0.606495	0.59692	0.60387	0.597891	0.62342	0.609624	0.587105	0.624254	0.605522	0.603148	0.609321	0.628732	0.617109	0.594032	0.60286	0.587025	0.619502	0.626785	0.605801	0.625187	0.616949	0.60063	0.585286	0.621872	0.61753	0.576509	0.6176	0.618374	0.579571	0.595629	0.583928	0.629133	0.598153	0.591354	0.597114	0.622244
0.561751	0.604106	0.587557	0.604578	0.611137	0.588631	0.606081	0.599405	0.610285	0.617072	0.605824	0.616496	0.632664	0.612941	0.607919	0.596469	0.604358	0.597613	0.624451	0.609767	0.587248	0.623921	0.605701	0.603723	0.609458	0.630212	0.616658	0.59438	0.603934	0.588479	0.620275	0.624891	0.606142	0.625482	0.617529	0.600278	0.585208	0.622226	0.6173	0.576666	0.617071	0.6194	0.578836	0.595249	0.58251	0.629519	0.597661	0.591924	0.596328	0.626223
0.561412	0.604103	0.587014	0.604773	0.612163	0.589253	0.606751	0.597989	0.610434	0.617452	0.605491	0.616721	0.632788	0.612813	0.608568	0.59695	0.604249	0.597788	0.625304	0.609968	0.587116	0.624148	0.605623	0.603632	0.608895	0.630736	0.61702	0.593302	0.604948	0.58933	0.619188	0.624822	0.606599	0.625745	0.617335	0.599982	0.585204	0.62462	0.618834	0.576347	0.616899	0.617939	0.578763	0.59375	0.582568	0.629384	0.598635	0.591788	0.596247	0.625443
0.561223	0.604341	0.587173	0.604744	0.613657	0.589038	0.607185	0.59639	0.610613	0.617277	0.605327	0.616943	0.633136	0.612226	0.609349	0.597462	0.602852	0.598016	0.625875	0.610376	0.587106	0.623449	0.605311	0.604845	0.60878	0.627956	0.616361	0.593386	0.604833	0.58964	0.618483	0.624271	0.607609	0.625651	0.616839	0.600913	0.585981	0.625759	0.619745	0.57554	0.616278	0.618486	0.578194	0.593275	0.582447	0.629249	0.598727	0.59159	0.595804	0.624384
0.561766	0.603382	0.586525	0.604422	0.613417	0.589264	0.608362	0.596712	0.610847	0.616449	0.604398	0.616502	0.633403	0.611806	0.610389	0.596706	0.602731	0.597842	0.626761	0.610452	0.587723	0.623612	0.605705	0.605525	0.608951	0.628268	0.616535	0.593538	0.60477	0.589468	0.617823	0.62418	0.607637	0.625874	0.616416	0.601431	0.586728	0.627574	0.621242	0.575268	0.615268	0.619287	0.578188	0.593124	0.581612	0.630028	0.598964	0.5918	0.594594	0.622713
0.562202	0.60414	0.586115	0.604021	0.617407	0.590138	0.608379	0.597149	0.612715	0.616727	0.604581	0.617419	0.633445	0.607482	0.611735	0.597806	0.601758	0.598498	0.628141	0.610698	0.588618	0.623077	0.605418	0.605374	0.609402	0.629075	0.61751	0.593075	0.604234	0.588446	0.617528	0.620492	0.606916	0.625708	0.615964	0.601045	0.586738	0.628685	0.621843	0.575371	0.615073	0.618765	0.577542	0.592658	0.580352	0.630431	0.598596	0.592614	0.594833	0.623482
0.56293	0.603963	0.586031	0.604729	0.617498	0.591124	0.608651	0.596171	0.613524	0.615833	0.603802	0.618449	0.634861	0.60749	0.612233	0.597356	0.601818	0.598757	0.628383	0.610769	0.58938	0.623657	0.604844	0.606587	0.609464	0.628961	0.618148	0.593363	0.604706	0.588663	0.617297	0.621902	0.607293	0.626628	0.616511	0.600476	0.586524	0.630151	0.622057	0.575024	0.612823	0.619452	0.576629	0.593062	0.580388	0.630247	0.598315	0.592427	0.595999	0.621868
0.563003	0.603856	0.586305	0.605255	0.617077	0.59193	0.608886	0.595051	0.613553	0.615411	0.602678	0.618737	0.635643	0.607635	0.613093	0.59797	0.602279	0.597458	0.628869	0.611229	0.590383	0.624599	0.604415	0.607097	0.608794	0.628857	0.618175	0.59397	0.606056	0.588822	0.616639	0.622401	0.607526	0.626829	0.61614	0.600305	0.58644	0.630588	0.621748	0.57254	0.611203	0.619177	0.577745	0.592809	0.579273	0.630611	0.598939	0.592428	0.595849	0.622132
0.562008	0.60316	0.586625	0.604734	0.616422	0.593	0.60937	0.594457	0.614321	0.616446	0.601777	0.618145	0.636147	0.607454	0.613936	0.5988	0.602353	0.59763	0.629049	0.611794	0.590287	0.625192	0.603846	0.606666	0.608826	0.630196	0.61861	0.592845	0.605417	0.588769	0.615595	0.622508	0.607924	0.627369	0.616624	0.598062	0.587205	0.630642	0.622152	0.572453	0.611328	0.61866	0.578501	0.592569	0.579816	0.632812	0.597969	0.592329	0.594906	0.622438
0.562475	0.603343	0.586246	0.603873	0.616656	0.594501	0.610503	0.593016	0.615705	0.616413	0.601643	0.618151	0.636943	0.607886	0.61407	0.598838	0.602356	0.597539	0.630027	0.611192	0.590386	0.625388	0.603804	0.607148	0.609123	0.631006	0.618768	0.592788	0.605636	0.588592	0.61299	0.622724	0.608176	0.627362	0.615923	0.597023	0.586531	0.630476	0.62231	0.571456	0.610587	0.619098	0.578796	0.592331	0.5799	0.633801	0.597239	0.592554	0.593917	0.621609
0.562777	0.602639	0.585913	0.602219	0.617071	0.595557	0.610585	0.59267	0.616561	0.615563	0.601497	0.619107	0.637842	0.60671	0.615106	0.598942	0.602074	0.597211	0.63031	0.611406	0.59109	0.624884	0.604008	0.607181	0.608681	0.631232	0.619328	0.593088	0.60588	0.58856	0.613087	0.622694	0.609057	0.625565	0.616809	0.595856	0.587582	0.630547	0.623516	0.571949	0.609779	0.619516	0.579421	0.592403	0.579326	0.633342	0.596828	0.592556	0.592776	0.623203
0.562168	0.603291	0.585317	0.602466	0.617615	0.59643	0.6105	0.591692	0.615638	0.613879	0.599839	0.619097	0.63813	0.60678	0.613968	0.599866	0.602255	0.596592	0.630753	0.611833	0.590938	0.62532	0.604569	0.607179	0.608967	0.631379	0.619566	0.592579	0.606153	0.588244	0.611722	0.623375	0.610193	0.625288	0.616723	0.594231	0.587617	0.630995	0.623155	0.571855	0.609403	0.619508	0.579571	0.593006	0.579241	0.63345	0.597363	0.592417	0.591541	0.623183
0.562825	0.6039	0.584253	0.603275	0.618174	0.59659	0.61067	0.591796	0.616075	0.612071	0.600832	0.618999	0.638611	0.606518	0.614089	0.600367	0.60291	0.597453	0.630755	0.611107	0.591063	0.624514	0.605281	0.607068	0.609872	0.631273	0.619607	0.592487	0.606843	0.588472	0.611678	0.622571	0.610278	0.623751	0.614776	0.593747	0.588584	0.630729	0.621464	0.571678	0.608822	0.619417	0.580843	0.593456	0.578251	0.633857	0.597979	0.590777	0.590788	0.622387
0.56373	0.604442	0.584051	0.602905	0.618945	0.597448	0.610831	0.589859	0.615853	0.611432	0.600824	0.619387	0.63916	0.606353	0.614752	0.60052	0.603601	0.597383	0.631291	0.610408	0.591138	0.623921	0.604704	0.606665	0.61007	0.631566	0.619528	0.592038	0.606271	0.589249	0.610025	0.623894	0.610018	0.621856	0.612596	0.593122	0.587785	0.631329	0.621628	0.571074	0.60993	0.618695	0.580564	0.593616	0.577782	0.633963	0.597858	0.5909	0.590693	0.622842
0.564201	0.604114	0.583122	0.602233	0.619804	0.598133	0.611085	0.590326	0.616764	0.610672	0.600614	0.620041	0.639412	0.606256	0.614064	0.601213	0.604177	0.596994	0.632146	0.610918	0.590792	0.62319	0.60345	0.607216	0.609914	0.632275	0.619633	0.591472	0.606432	0.589201	0.609738	0.624248	0.61052	0.621921	0.612219	0.592647	0.588427	0.631331	0.622592	0.570493	0.610029	0.619415	0.581856	0.593684	0.57779	0.634429	0.597649	0.590705	0.590823	0.623114
0.564315	0.604036	0.58314	0.60087	0.621044	0.598534	0.61018	0.590381	0.615985	0.610429	0.599009	0.620485	0.63998	0.606188	0.614302	0.601675	0.604382	0.597182	0.632516	0.611574	0.591309	0.622933	0.604299	0.607748	0.609924	0.63252	0.620167	0.592107	0.605361	0.588545	0.609165	0.62351	0.61051	0.621824	0.612459	0.591519	0.588221	0.631936	0.622716	0.570519	0.608382	0.620154	0.581755	0.593995	0.577219	0.63484	0.597715	0.591137	0.590138	0.623859
0.563331	0.604343	0.582461	0.600124	0.61986	0.599247	0.610065	0.589998	0.61604	0.610313	0.598502	0.620334	0.640141	0.605701	0.614088	0.60198	0.60391	0.596395	0.632928	0.612265	0.59059	0.62282	0.603345	0.608286	0.609748	0.632732	0.619649	0.592378	0.605458	0.587987	0.608031	0.623327	0.611126	0.621757	0.611645	0.590927	0.588956	0.631758	0.622804	0.569775	0.607611	0.621505	0.58111	0.593695	0.576627	0.635142	0.597288	0.591674	0.590523	0.623862
0.564241	0.604691	0.582524	0.600128	0.620645	0.599709	0.610038	0.590136	0.61509	0.610673	0.597766	0.619382	0.640463	0.605819	0.615376	0.602393	0.605314	0.595913	0.633454	0.612962	0.590938	0.622994	0.603412	0.608749	0.609349	0.632566	0.620429	0.592148	0.604646	0.58878	0.607555	0.621626	0.611128	0.621483	0.611483	0.590427	0.58866	0.632356	0.622628	0.569759	0.607524	0.621739	0.580588	0.592976	0.574659	0.635993	0.597365	0.593116	0.590862	0.623437
0.563614	0.605891	0.581671	0.600029	0.620796	0.600678	0.609567	0.59007	0.615603	0.611382	0.597341	0.619659	0.640943	0.605475	0.615554	0.602437	0.605494	0.595991	0.633772	0.612979	0.591643	0.623241	0.602988	0.60997	0.609282	0.633415	0.620016	0.591846	0.604527	0.589091	0.607196	0.621164	0.611988	0.621243	0.611365	0.59015	0.58869	0.63108	0.622882	0.568589	0.606977	0.621259	0.581054	0.592465	0.573866	0.636339	0.597294	0.592815	0.590677	0.623654
0.564027	0.605699	0.581843	0.599581	0.620928	0.600495	0.610002	0.589646	0.616996	0.61077	0.596605	0.619335	0.641711	0.605288	0.615311	0.601812	0.605113	0.596107	0.633698	0.613571	0.591296	0.623744	0.602788	0.610511	0.60837	0.634524	0.619728	0.592433	0.604896	0.58896	0.606176	0.621838	0.612223	0.620515	0.611474	0.588931	0.589269	0.631109	0.623362	0.568978	0.605667	0.621372	0.581092	0.591658	0.57306	0.636674	0.597755	0.59268	0.590407	0.622077
0.564298	0.605639	0.580965	0.599848	0.621	0.601364	0.610899	0.588702	0.618	0.611254	0.594901	0.619939	0.642035	0.605561	0.616903	0.602311	0.605533	0.595317	0.634364	0.614544	0.5915	0.623666	0.602045	0.609867	0.608968	0.634984	0.619405	0.592624	0.604383	0.588843	0.605632	0.622498	0.612028	0.618912	0.609049	0.588449	0.590194	0.632449	0.623574	0.569511	0.605575	0.621556	0.581002	0.590531	0.571861	0.636183	0.597784	0.593425	0.591237	0.622279
0.56441	0.60621	0.580356	0.59961	0.621755	0.601152	0.610885	0.588468	0.617087	0.610639	0.593856	0.620011	0.642218	0.605696	0.617344	0.60319	0.606149	0.594877	0.634463	0.614983	0.592009	0.624254	0.602666	0.610175	0.609656	0.63498	0.619838	0.59268	0.604647	0.588384	0.604549	0.621511	0.611691	0.618644	0.606813	0.587882	0.590466	0.632946	0.623222	0.5703	0.604843	0.622831	0.581083	0.589568	0.570879	0.636557	0.598091	0.593862	0.590649	0.622991
0.564637	0.605532	0.579559	0.600116	0.621744	0.601398	0.611293	0.589286	0.616646	0.610972	0.593121	0.619532	0.64304	0.605854	0.618122	0.60349	0.606131	0.595553	0.634141	0.615618	0.59213	0.624446	0.602879	0.610019	0.609058	0.635721	0.619749	0.593538	0.605236	0.587791	0.603575	0.621595	0.612099	0.618217	0.606106	0.586589	0.590056	0.633192	0.623019	0.570149	0.604653	0.62317	0.582236	0.588768	0.569798	0.637234	0.598668	0.594408	0.590935	0.62133
0.565053	0.605163	0.579529	0.598711	0.621201	0.601962	0.612104	0.588506	0.616591	0.611976	0.591852	0.619631	0.643685	0.605407	0.618699	0.602299	0.606375	0.595815	0.635505	0.61537	0.591936	0.622872	0.602882	0.609734	0.609741	0.635648	0.620342	0.592953	0.604793	0.587323	0.603653	0.622156	0.612391	0.617043	0.605997	0.585799	0.589597	0.634605	0.623178	0.569288	0.603591	0.623967	0.582703	0.587792	0.569539	0.637452	0.598937	0.595213	0.590398	0.622652
0.563672	0.604733	0.578952	0.598295	0.621581	0.603404	0.612953	0.586741	0.616201	0.612319	0.591532	0.619815	0.644139	0.60539	0.61874	0.601899	0.606744	0.594836	0.635822	0.61585	0.592597	0.622583	0.603291	0.610546	0.610421	0.6374	0.620966	0.592308	0.60473	0.586135	0.603339	0.622647	0.612544	0.615986	0.606694	0.584576	0.589435	0.635973	0.622846	0.569221	0.603098	0.624593	0.58282	0.587984	0.569545	0.637845	0.599163	0.595886	0.590308	0.622364
0.562813	0.604749	0.579239	0.598665	0.623548	0.604429	0.612842	0.586196	0.616923	0.612387	0.591254	0.620224	0.644311	0.604578	0.618997	0.602383	0.605947	0.595032	0.636567	0.616243	0.592917	0.622914	0.602704	0.611705	0.610892	0.63723	0.621792	0.591505	0.604863	0.58564	0.603468	0.623576	0.612805	0.614988	0.606376	0.584093	0.589491	0.63706	0.623361	0.569805	0.602387	0.624552	0.582503	0.586966	0.56909	0.638359	0.599005	0.596318	0.589715	0.622922
0.562534	0.605206	0.578383	0.598175	0.624222	0.605261	0.613163	0.585256	0.616059	0.612883	0.589073	0.620603	0.645115	0.604877	0.620084	0.602257	0.605823	0.59553	0.637314	0.616676	0.592829	0.622064	0.6032	0.612543	0.61126	0.63726	0.621402	0.590681	0.604005	0.585351	0.602517	0.623916	0.613392	0.614383	0.606484	0.583458	0.589643	0.636416	0.624193	0.569729	0.602425	0.626088	0.58238	0.587154	0.568599	0.63912	0.59987	0.595961	0.588672	0.621858
0.562724	0.605945	0.577801	0.597408	0.623871	0.605334	0.61372	0.585298	0.617514	0.611574	0.588871	0.619131	0.643972	0.604888	0.619352	0.602392	0.605635	0.595913	0.637694	0.616756	0.59251	0.620832	0.603381	0.613073	0.610336	0.636746	0.621824	0.590675	0.604198	0.584721	0.601895	0.622933	0.614324	0.614708	0.606192	0.582651	0.58972	0.63691	0.624555	0.568993	0.601143	0.626481	0.582624	0.587066	0.567065	0.639017	0.599924	0.596411	0.587928	0.621975
0.563312	0.605676	0.577745	0.597872	0.624241	0.605792	0.614625	0.5855	0.617664	0.612436	0.587163	0.619833	0.644161	0.605405	0.621327	0.60261	0.606301	0.5954	0.637858	0.61627	0.592395	0.62207	0.603653	0.613683	0.610559	0.637231	0.622193	0.590273	0.604074	0.585261	0.602066	0.622563	0.614266	0.613962	0.606119	0.581526	0.589852	0.636896	0.625418	0.5692	0.601477	0.626771	0.58305	0.585107	0.565842	0.639664	0.600482	0.596347	0.587428	0.621116
0.563325	0.60607	0.57741	0.597883	0.625675	0.606491	0.614474	0.585221	0.617031	0.612478	0.586717	0.619857	0.643656	0.604464	0.621566	0.602311	0.606933	0.594076	0.638461	0.616988	0.592111	0.62261	0.6025	0.613013	0.610316	0.637156	0.621947	0.590038	0.605265	0.584923	0.602031	0.62288	0.614275	0.613606	0.60639	0.581477	0.590146	0.637102	0.623664	0.569176	0.60127	0.626777	0.582838	0.584425	0.566111	0.640755	0.601027	0.59648	0.587834	0.621206
0.562919	0.606463	0.576744	0.59832	0.625807	0.606382	0.614609	0.584879	0.616331	0.612781	0.586199	0.620435	0.644048	0.604762	0.621725	0.602411	0.6065	0.593573	0.63865	0.616708	0.592101	0.623269	0.601955	0.613157	0.609923	0.637486	0.622528	0.59015	0.605623	0.585106	0.601489	0.622747	0.614231	0.613529	0.606016	0.58138	0.589599	0.637219	0.623766	0.569778	0.600954	0.626729	0.583185	0.583007	0.56528	0.640652	0.601466	0.596582	0.586146	0.620514
0.563382	0.606773	0.57523	0.597669	0.626104	0.606697	0.61409	0.583537	0.61723	0.61297	0.585891	0.62116	0.64548	0.605429	0.621806	0.601618	0.606655	0.593594	0.640084	0.618078	0.591314	0.623766	0.601174	0.613475	0.610719	0.637245	0.622533	0.590174	0.605612	0.585282	0.600356	0.622183	0.614358	0.613245	0.605777	0.581306	0.590364	0.636754	0.624477	0.569498	0.601711	0.627211	0.583565	0.582454	0.565237	0.641065	0.601455	0.596629	0.585992	0.619837
0.563373	0.607337	0.574611	0.597083	0.626175	0.607314	0.614982	0.582573	0.616829	0.612128	0.584222	0.621865	0.645532	0.605755	0.622583	0.601899	0.607565	0.593219	0.639843	0.618353	0.591816	0.623111	0.601131	0.613499	0.610711	0.638258	0.622414	0.589669	0.605565	0.585363	0.598677	0.622607	0.615007	0.611977	0.604716	0.580757	0.589749	0.637139	0.624077	0.570203	0.600947	0.626781	0.583013	0.581911	0.564305	0.641633	0.601146	0.596857	0.585533	0.618999
0.563019	0.607516	0.573539	0.59628	0.625842	0.608033	0.615549	0.582705	0.617172	0.611546	0.58325	0.621172	0.645887	0.606614	0.623981	0.602252	0.60766	0.593076	0.640435	0.61858	0.592622	0.622454	0.600894	0.612495	0.611279	0.637086	0.62234	0.589422	0.606463	0.584475	0.598266	0.623338	0.615378	0.611431	0.604523	0.578891	0.589812	0.637655	0.623958	0.570208	0.599412	0.627379	0.583609	0.581374	0.563601	0.641995	0.601931	0.597488	0.585759	0.61857
0.563922	0.607596	0.572559	0.596526	0.624876	0.609219	0.616045	0.582998	0.616288	0.61177	0.582445	0.62182	0.644801	0.606018	0.624097	0.602214	0.607852	0.59311	0.641046	0.61913	0.592166	0.621978	0.601165	0.613035	0.611958	0.637159	0.622297	0.589535	0.606178	0.584277	0.597778	0.623664	0.615565	0.611336	0.604504	0.578167	0.590099	0.639079	0.623929	0.569395	0.599669	0.627853	0.58348	0.581121	0.562933	0.642281	0.60226	0.596918	0.584722	0.618583
0.564291	0.606533	0.57332	0.594928	0.625579	0.609787	0.616353	0.583082	0.616949	0.611574	0.581853	0.621337	0.644624	0.60587	0.62408	0.602608	0.607813	0.592945	0.641766	0.61958	0.593097	0.621455	0.60155	0.613435	0.612188	0.636981	0.623278	0.589211	0.606739	0.584461	0.598109	0.62436	0.615975	0.611093	0.6048	0.577855	0.589844	0.639057	0.623817	0.568729	0.599506	0.628766	0.582501	0.581478	0.561245	0.638492	0.602846	0.597377	0.5853	0.618136
0.564609	0.607376	0.572711	0.595133	0.62532	0.612258	0.616808	0.583509	0.617184	0.612088	0.581808	0.621263	0.644861	0.605433	0.624377	0.602502	0.608419	0.592998	0.643039	0.620658	0.593598	0.622111	0.601204	0.614411	0.612429	0.635618	0.624011	0.588313	0.60709	0.58505	0.598284	0.625239	0.615548	0.61092	0.602522	0.577743	0.590203	0.639678	0.623783	0.568619	0.598169	0.629423	0.58173	0.582018	0.560453	0.638743	0.603807	0.597818	0.585274	0.618456
0.564785	0.606841	0.57193	0.594932	0.626399	0.612777	0.617353	0.582836	0.616958	0.611735	0.580781	0.620917	0.644184	0.604997	0.624513	0.602361	0.608792	0.593401	0.644114	0.621128	0.59397	0.621741	0.601281	0.614013	0.612216	0.636365	0.6242	0.588631	0.607759	0.585638	0.598251	0.625325	0.615888	0.611159	0.602163	0.577437	0.589679	0.640189	0.624411	0.568729	0.597124	0.630036	0.581529	0.582868	0.559388	0.639096	0.604226	0.598269	0.585478	0.617002
0.564807	0.605772	0.571853	0.595253	0.627385	0.613007	0.617697	0.581673	0.617862	0.611422	0.580833	0.620591	0.644286	0.604119	0.625371	0.602137	0.60903	0.592844	0.644064	0.622057	0.59509	0.622295	0.600395	0.614029	0.611797	0.636706	0.62437	0.588044	0.607596	0.585623	0.597639	0.625781	0.616061	0.611252	0.602357	0.577072	0.589743	0.639712	0.624773	0.569088	0.597386	0.630154	0.581987	0.581723	0.559007	0.639521	0.604269	0.598454	0.585105	0.616533
0.564986	0.605063	0.570971	0.595291	0.628098	0.613423	0.617716	0.581076	0.618227	0.61209	0.58034	0.620302	0.645451	0.603828	0.625296	0.601614	0.609236	0.592503	0.644609	0.62289	0.594897	0.621944	0.600448	0.614328	0.61214	0.637986	0.624268	0.58721	0.608136	0.586023	0.596997	0.625571	0.616239	0.611787	0.601822	0.576451	0.589979	0.639672	0.625597	0.569611	0.597495	0.630144	0.582397	0.581753	0.558712	0.640188	0.604751	0.599195	0.584873	0.616368
0.564766	0.605344	0.570916	0.595721	0.628622	0.613963	0.617834	0.581483	0.616914	0.611682	0.578796	0.619204	0.642117	0.604413	0.62475	0.600783	0.609865	0.59282	0.644441	0.623841	0.595033	0.621996	0.600642	0.614312	0.612231	0.638403	0.623785	0.587052	0.607416	0.58628	0.596312	0.624646	0.615914	0.611119	0.601278	0.576828	0.589381	0.641318	0.625581	0.569472	0.598012	0.62997	0.582727	0.581175	0.558543	0.640645	0.605827	0.599218	0.585207	0.615266
0.564187	0.605165	0.570649	0.595779	0.628985	0.614271	0.61845	0.580332	0.615565	0.609756	0.578492	0.618749	0.642292	0.604229	0.625379	0.6009	0.609351	0.592212	0.644582	0.624595	0.59563	0.622201	0.600911	0.614617	0.611835	0.639087	0.623789	0.586002	0.607958	0.586809	0.595366	0.624408	0.614855	0.610862	0.600035	0.576117	0.58843	0.641503	0.625896	0.570143	0.598097	0.628916	0.581502	0.580642	0.558916	0.641139	0.605868	0.599108	0.583615	0.614531
0.564324	0.604773	0.569762	0.596115	0.628901	0.615037	0.619009	0.579556	0.615091	0.610094	0.578955	0.618307	0.642869	0.604523	0.626226	0.601083	0.609728	0.591693	0.644548	0.624024	0.596077	0.622743	0.601483	0.615336	0.612013	0.639612	0.624328	0.586358	0.607686	0.587561	0.595088	0.624587	0.614735	0.61016	0.59973	0.575437	0.587982	0.642011	0.625882	0.570181	0.598105	0.6282	0.582175	0.580382	0.558155	0.641102	0.606312	0.599536	0.584292	0.614742
0.564217	0.605242	0.569537	0.596531	0.629542	0.615772	0.618448	0.579665	0.614365	0.610126	0.578413	0.618022	0.643576	0.604652	0.6259	0.600669	0.61024	0.59129	0.644727	0.623321	0.595949	0.622039	0.601432	0.616156	0.612571	0.638607	0.624432	0.585902	0.607529	0.588326	0.594486	0.624527	0.614956	0.608247	0.599559	0.574105	0.588236	0.641699	0.626076	0.570368	0.598198	0.629133	0.581252	0.579816	0.557407	0.640918	0.606086	0.60014	0.585138	0.614522
0.564142	0.605166	0.568717	0.596705	0.629902	0.616319	0.618242	0.578843	0.614312	0.609584	0.578714	0.618572	0.643928	0.604109	0.626558	0.602155	0.611228	0.591473	0.644868	0.623658	0.59677	0.621349	0.601399	0.616421	0.612541	0.638682	0.625391	0.585839	0.6079	0.588107	0.595446	0.625029	0.61398	0.607301	0.598945	0.574057	0.588817	0.641251	0.625918	0.570489	0.597675	0.629404	0.579922	0.578839	0.557124	0.640735	0.606109	0.600939	0.584773	0.61449
0.563734	0.604867	0.568238	0.595909	0.629789	0.617015	0.618077	0.578066	0.613168	0.610237	0.576251	0.619669	0.644718	0.603096	0.625947	0.602023	0.612009	0.591274	0.645168	0.623532	0.596552	0.621564	0.601478	0.616166	0.612742	0.638675	0.626124	0.585302	0.60796	0.589055	0.594998	0.625322	0.614231	0.606767	0.59836	0.573982	0.588707	0.641684	0.625728	0.570286	0.597763	0.629332	0.579717	0.579849	0.556564	0.64096	0.60673	0.600865	0.585196	0.614733
0.563358	0.604133	0.56892	0.5964	0.630094	0.617374	0.616831	0.577362	0.613664	0.611307	0.57687	0.619166	0.644487	0.603902	0.626986	0.602157	0.612564	0.591468	0.64498	0.624099	0.596379	0.62161	0.601307	0.616162	0.613255	0.638954	0.626811	0.584399	0.608801	0.589245	0.595308	0.625547	0.613196	0.60644	0.598217	0.573354	0.588716	0.642704	0.624067	0.569825	0.598119	0.62981	0.579099	0.578724	0.556264	0.640767	0.606725	0.599878	0.584894	0.614708
0.563376	0.603226	0.568378	0.596932	0.629946	0.61849	0.61749	0.576825	0.613838	0.610378	0.576973	0.620149	0.644493	0.603652	0.627765	0.60265	0.612757	0.591433	0.645338	0.624396	0.596039	0.621631	0.601172	0.616711	0.613975	0.639766	0.628053	0.583918	0.608781	0.589867	0.594976	0.625965	0.612808	0.606325	0.597728	0.57252	0.588743	0.641825	0.624418	0.56982	0.598235	0.630553	0.579193	0.578709	0.556519	0.64072	0.607001	0.599818	0.58474	0.615217
0.563693	0.603277	0.567871	0.59644	0.630446	0.619001	0.617544	0.57685	0.613376	0.609483	0.576117	0.620112	0.643703	0.603848	0.626845	0.60392	0.612579	0.591974	0.64611	0.625161	0.595401	0.622362	0.601681	0.61727	0.614683	0.640277	0.628217	0.584134	0.608209	0.589282	0.594638	0.626228	0.612269	0.606305	0.597331	0.572816	0.588774	0.642505	0.624147	0.570131	0.597312	0.630732	0.579962	0.578276	0.556327	0.641364	0.606916	0.600043	0.585156	0.615377
0.563968	0.603204	0.566618	0.597259	0.631293	0.619849	0.617422	0.576334	0.614025	0.609271	0.576148	0.619985	0.641558	0.603804	0.626697	0.603711	0.612337	0.591719	0.646437	0.625846	0.595491	0.622764	0.601071	0.617261	0.614459	0.641282	0.628541	0.583925	0.607499	0.587954	0.594645	0.625725	0.612288	0.605654	0.596242	0.573609	0.58873	0.642574	0.62379	0.570614	0.597168	0.631371	0.579571	0.577888	0.555716	0.642195	0.607414	0.600896	0.584582	0.615262
0.563832	0.602714	0.565189	0.597119	0.631983	0.620409	0.617583	0.575065	0.614143	0.609322	0.575214	0.619619	0.641416	0.602913	0.627947	0.603496	0.612338	0.591191	0.646553	0.626383	0.595803	0.623002	0.600732	0.617694	0.614466	0.640047	0.628793	0.583686	0.607747	0.587935	0.595235	0.624833	0.612051	0.605802	0.596113	0.573279	0.587647	0.643043	0.624398	0.571624	0.596559	0.631602	0.579765	0.578443	0.555233	0.642564	0.607075	0.600906	0.584437	0.61583
0.564225	0.602629	0.56539	0.596247	0.632196	0.62109	0.617498	0.574664	0.611131	0.608976	0.574218	0.620125	0.640997	0.602833	0.628532	0.603552	0.612195	0.590606	0.646727	0.62683	0.595317	0.623871	0.6014	0.61817	0.615217	0.640482	0.629311	0.582888	0.607784	0.588536	0.59526	0.624847	0.61132	0.605276	0.59617	0.572763	0.587316	0.643646	0.624747	0.572474	0.596665	0.631472	0.579931	0.577679	0.554945	0.643541	0.607249	0.601907	0.584295	0.61519
0.564992	0.602409	0.564876	0.596577	0.632809	0.621441	0.617782	0.574636	0.610446	0.608325	0.573847	0.620065	0.641828	0.603363	0.628837	0.603586	0.612461	0.589746	0.646554	0.626439	0.595356	0.62394	0.60102	0.618332	0.614678	0.641275	0.629388	0.581676	0.60701	0.588956	0.595564	0.625271	0.610794	0.605571	0.596392	0.571723	0.587424	0.644208	0.624473	0.572352	0.596128	0.632278	0.58017	0.577931	0.555279	0.644362	0.606838	0.602641	0.584146	0.615753
0.564636	0.6023	0.565099	0.596348	0.633189	0.62284	0.61796	0.574322	0.610669	0.607275	0.572929	0.619615	0.640976	0.603767	0.62918	0.603436	0.612759	0.589384	0.647451	0.626835	0.595956	0.624011	0.601463	0.618569	0.61461	0.641464	0.630022	0.581712	0.606539	0.588849	0.595532	0.625327	0.609654	0.605648	0.595753	0.571616	0.586728	0.644567	0.624423	0.572927	0.595602	0.631923	0.579371	0.576496	0.555368	0.645036	0.606736	0.602422	0.5831	0.615267
0.564617	0.601795	0.564984	0.596914	0.633603	0.622891	0.618447	0.573719	0.610408	0.607385	0.571298	0.620116	0.641577	0.60436	0.629821	0.603775	0.613039	0.589183	0.648241	0.627277	0.596263	0.624759	0.602015	0.618719	0.615027	0.641708	0.630289	0.580895	0.60637	0.589598	0.595535	0.625295	0.609448	0.604553	0.595342	0.570797	0.587035	0.644043	0.62516	0.573471	0.595269	0.632731	0.578686	0.576545	0.555137	0.645527	0.606687	0.602257	0.583149	0.615639
0.565032	0.601793	0.564718	0.596686	0.63466	0.623998	0.618263	0.572914	0.610023	0.607319	0.57093	0.621209	0.641291	0.603804	0.630859	0.603325	0.61241	0.589367	0.648397	0.627438	0.596562	0.624746	0.601688	0.618964	0.615328	0.640436	0.629896	0.580646	0.606609	0.589922	0.595278	0.625097	0.60845	0.604723	0.59501	0.570617	0.58727	0.644983	0.625977	0.573907	0.595335	0.633311	0.578432	0.574774	0.55521	0.645865	0.606916	0.602412	0.582819	0.615006
0.564948	0.601922	0.564534	0.596784	0.634153	0.624495	0.618822	0.571952	0.610055	0.607175	0.570855	0.621731	0.641561	0.604167	0.632143	0.603026	0.613047	0.589452	0.647759	0.627798	0.597464	0.625446	0.602113	0.618434	0.615554	0.64069	0.630708	0.581347	0.606247	0.589519	0.594449	0.625133	0.607644	0.602938	0.594146	0.571181	0.58685	0.645637	0.626573	0.57385	0.595081	0.632592	0.578566	0.574832	0.554294	0.644996	0.607326	0.601569	0.583203	0.615004
0.564405	0.601438	0.564421	0.596422	0.634092	0.624735	0.618581	0.572286	0.608739	0.607668	0.570095	0.622325	0.642085	0.603477	0.632828	0.603709	0.612703	0.589604	0.647407	0.628267	0.59782	0.624834	0.602528	0.618923	0.616103	0.640947	0.630468	0.581291	0.605479	0.58896	0.594849	0.624676	0.607413	0.602856	0.593825	0.570967	0.5864	0.646724	0.627011	0.574465	0.594539	0.632328	0.579287	0.574832	0.553446	0.645824	0.607844	0.601181	0.583361	0.614224
0.564586	0.601462	0.564026	0.596347	0.634769	0.624912	0.618622	0.57219	0.608141	0.607502	0.570039	0.622554	0.642493	0.6045	0.633475	0.60423	0.613484	0.589694	0.647896	0.628111	0.597875	0.62494	0.602786	0.618723	0.615798	0.641031	0.630227	0.580153	0.606729	0.589392	0.594594	0.625039	0.6079	0.60253	0.593139	0.570051	0.586828	0.646586	0.627655	0.574195	0.594409	0.632743	0.579486	0.574581	0.553864	0.645132	0.607552	0.601151	0.581845	0.614896
0.564397	0.601841	0.564167	0.596637	0.63544	0.625452	0.619508	0.572096	0.607895	0.606614	0.570383	0.622585	0.642312	0.605375	0.63422	0.604827	0.613799	0.589416	0.648846	0.62858	0.598367	0.624747	0.602369	0.619436	0.61567	0.641609	0.630128	0.579271	0.606553	0.589319	0.594328	0.624731	0.60829	0.601857	0.593425	0.570131	0.586331	0.64579	0.627523	0.57423	0.595491	0.632597	0.5797	0.574517	0.554254	0.645101	0.607878	0.601362	0.580835	0.614994
0.564053	0.602084	0.564025	0.596225	0.637289	0.625437	0.619711	0.57223	0.607877	0.60663	0.569857	0.622732	0.642836	0.605439	0.635246	0.605203	0.613774	0.589826	0.649024	0.62868	0.598253	0.625451	0.602289	0.619022	0.615881	0.641406	0.629799	0.577968	0.606414	0.589224	0.593897	0.624317	0.608424	0.601804	0.592968	0.57061	0.585918	0.646321	0.627849	0.574539	0.596063	0.633018	0.579677	0.575046	0.553703	0.645114	0.608131	0.601432	0.580561	0.615244
0.563961	0.601966	0.564138	0.596084	0.638051	0.626599	0.619963	0.572288	0.607806	0.606687	0.570522	0.623325	0.643154	0.605604	0.635343	0.606044	0.613288	0.589894	0.6492	0.62887	0.598561	0.626037	0.602296	0.618702	0.616239	0.641905	0.630252	0.577738	0.605789	0.589338	0.592134	0.62471	0.608042	0.60075	0.59209	0.570723	0.585094	0.645937	0.628295	0.575115	0.595174	0.633272	0.578464	0.573939	0.553192	0.644265	0.607996	0.601857	0.580369	0.61482
0.563861	0.60264	0.563698	0.59599	0.638921	0.626383	0.619899	0.571345	0.606468	0.606733	0.56911	0.622877	0.64376	0.606002	0.634498	0.606114	0.613841	0.590112	0.649739	0.62958	0.598656	0.626094	0.601812	0.618693	0.616509	0.642147	0.629811	0.576109	0.605317	0.5878	0.592428	0.624521	0.608027	0.60045	0.591911	0.571457	0.5855	0.644361	0.62817	0.574586	0.594995	0.633776	0.579213	0.573558	0.552881	0.64348	0.608279	0.602497	0.579337	0.614581
0.56435	0.602058	0.562807	0.596092	0.63942	0.626934	0.62026	0.571491	0.606348	0.60641	0.568592	0.622659	0.643914	0.605346	0.635133	0.606173	0.613139	0.5905	0.650088	0.630242	0.598931	0.625987	0.601567	0.61922	0.617042	0.642626	0.629605	0.57563	0.605316	0.586861	0.592199	0.624746	0.608415	0.59962	0.591951	0.570458	0.585894	0.644228	0.629005	0.574777	0.595468	0.633926	0.579311	0.573825	0.551571	0.644052	0.60906	0.602758	0.579724	0.613802
0.564373	0.601857	0.562569	0.59625	0.639805	0.627751	0.620627	0.571122	0.605526	0.60635	0.567357	0.62304	0.644605	0.605476	0.635874	0.605737	0.61369	0.590927	0.649696	0.630663	0.598666	0.626867	0.600982	0.619086	0.617609	0.642848	0.629581	0.575216	0.604813	0.585922	0.592362	0.62601	0.607666	0.599419	0.59227	0.570004	0.585604	0.643979	0.629464	0.574576	0.595797	0.632535	0.579119	0.572808	0.551542	0.645021	0.609073	0.60229	0.580074	0.614143
0.564788	0.601944	0.563526	0.59616	0.640118	0.627815	0.621259	0.571383	0.60469	0.606631	0.567362	0.623675	0.644332	0.60588	0.636972	0.605897	0.614033	0.590655	0.649571	0.630536	0.598499	0.628055	0.601591	0.619313	0.617963	0.642447	0.629917	0.574804	0.603556	0.585531	0.591686	0.626409	0.607824	0.598836	0.591326	0.569576	0.585717	0.644354	0.630269	0.57435	0.595512	0.632567	0.578501	0.572522	0.550999	0.646526	0.608642	0.602349	0.579363	0.613235
0.565067	0.601403	0.563064	0.595648	0.640955	0.628427	0.621137	0.571372	0.603238	0.606546	0.567776	0.624615	0.644446	0.604616	0.637229	0.606209	0.613462	0.590264	0.648667	0.631074	0.599435	0.628461	0.601412	0.619845	0.618134	0.642617	0.630543	0.574915	0.603209	0.585673	0.591798	0.626088	0.606683	0.598888	0.590046	0.569472	0.585425	0.6445	0.629247	0.57496	0.59567	0.632414	0.577933	0.571887	0.551199	0.647062	0.607845	0.601972	0.579262	0.612985
0.5644	0.601677	0.563517	0.596377	0.641964	0.628717	0.621678	0.570949	0.60232	0.605572	0.567424	0.62478	0.643191	0.604881	0.638276	0.606055	0.61325	0.589925	0.64929	0.631401	0.599348	0.628569	0.601218	0.62004	0.618425	0.64277	0.630543	0.57515	0.602454	0.584879	0.591574	0.626983	0.606495	0.598711	0.590535	0.569317	0.58442	0.644925	0.630797	0.575373	0.595831	0.632999	0.577728	0.571778	0.550895	0.647809	0.607969	0.600952	0.57823	0.612605
0.564343	0.600754	0.563111	0.595833	0.641015	0.629332	0.622005	0.570902	0.601222	0.605547	0.567078	0.625767	0.64355	0.605467	0.639064	0.606262	0.613245	0.59013	0.649326	0.632382	0.599234	0.628704	0.600182	0.620511	0.619002	0.64179	0.630351	0.573969	0.602952	0.584281	0.591617	0.626905	0.606344	0.598214	0.58931	0.569135	0.584108	0.64548	0.631322	0.575672	0.595888	0.632645	0.578315	0.571426	0.550988	0.648131	0.608165	0.601305	0.577855	0.612072
0.564233	0.601497	0.563735	0.596065	0.641909	0.629701	0.621965	0.571085	0.600531	0.60611	0.56716	0.625281	0.644225	0.606184	0.639035	0.607296	0.61336	0.590086	0.649549	0.632431	0.599579	0.629519	0.600076	0.621046	0.619142	0.642173	0.631165	0.573378	0.602395	0.583083	0.591376	0.627501	0.606187	0.597687	0.58874	0.568898	0.583731	0.644558	0.631814	0.574814	0.595416	0.632666	0.577124	0.571009	0.551407	0.648724	0.608335	0.601061	0.577153	0.611891
0.563973	0.601236	0.563789	0.596359	0.642038	0.629904	0.622257	0.571185	0.600742	0.605992	0.566379	0.625652	0.643403	0.607019	0.638833	0.607526	0.613208	0.590712	0.650354	0.633492	0.599933	0.630506	0.600893	0.621516	0.61867	0.641643	0.63143	0.57316	0.601905	0.582603	0.590844	0.627179	0.606167	0.596812	0.587801	0.568935	0.582906	0.644216	0.632714	0.575223	0.595444	0.632713	0.577625	0.570313	0.55102	0.648903	0.607761	0.600216	0.575752	0.611276
0.564093	0.601339	0.56407	0.595933	0.642841	0.631018	0.621547	0.571114	0.600835	0.605929	0.566292	0.625847	0.642934	0.607368	0.638795	0.606066	0.613159	0.591246	0.651043	0.633897	0.600323	0.630448	0.600506	0.621316	0.618997	0.642113	0.631669	0.573006	0.600502	0.582658	0.59064	0.627781	0.605495	0.596268	0.587466	0.569342	0.581661	0.644528	0.632759	0.57512	0.595162	0.632924	0.577643	0.570845	0.55019	0.648634	0.608074	0.600463	0.57581	0.611735
0.564818	0.602023	0.564089	0.595564	0.643456	0.631897	0.62194	0.571073	0.60037	0.606373	0.565528	0.62546	0.643186	0.607267	0.639557	0.606792	0.613216	0.591737	0.651767	0.633658	0.600977	0.630304	0.60002	0.621394	0.619237	0.641246	0.631913	0.573539	0.600759	0.582957	0.590293	0.62671	0.605307	0.595892	0.586718	0.568685	0.58136	0.645473	0.633251	0.575655	0.595605	0.632396	0.577837	0.570428	0.550165	0.648656	0.607992	0.599964	0.575504	0.611304
0.564678	0.602107	0.563214	0.59643	0.643623	0.632556	0.621468	0.571639	0.600369	0.60532	0.565168	0.625894	0.643488	0.607119	0.640418	0.607172	0.612833	0.592213	0.651556	0.634365	0.601226	0.630282	0.600654	0.621868	0.619055	0.639797	0.631927	0.573824	0.601261	0.583208	0.589261	0.626381	0.605475	0.595382	0.587244	0.568432	0.580814	0.64513	0.633613	0.576482	0.596476	0.632317	0.577407	0.569467	0.549647	0.648465	0.607596	0.600209	0.575023	0.610985
0.565016	0.602061	0.562673	0.596315	0.644009	0.633092	0.621458	0.571854	0.600365	0.605605	0.565168	0.625999	0.644062	0.607193	0.640871	0.608096	0.613582	0.591897	0.651855	0.634732	0.600693	0.630064	0.600623	0.621931	0.619281	0.638928	0.632141	0.573841	0.600368	0.583236	0.588899	0.626431	0.6059	0.594417	0.587385	0.568754	0.580212	0.645307	0.633917	0.577187	0.596415	0.632325	0.578002	0.568637	0.549733	0.649225	0.607714	0.600962	0.574474	0.611165
0.565455	0.601495	0.562854	0.596393	0.639271	0.63398	0.621013	0.570837	0.600376	0.605818	0.56476	0.625598	0.644835	0.607188	0.641883	0.60767	0.614176	0.591684	0.652284	0.635251	0.601379	0.629667	0.601124	0.621825	0.619448	0.639205	0.633116	0.573165	0.600102	0.583023	0.589193	0.626031	0.604633	0.594445	0.586462	0.567783	0.580085	0.645512	0.633942	0.577769	0.595943	0.631821	0.578171	0.569045	0.549204	0.650157	0.608331	0.601367	0.574582	0.611795
0.565656	0.601051	0.56169	0.596127	0.63968	0.634802	0.620965	0.571233	0.600368	0.605078	0.564452	0.62593	0.644827	0.607608	0.642175	0.606225	0.614537	0.591791	0.651831	0.635771	0.601699	0.630966	0.601245	0.621875	0.618885	0.639139	0.633703	0.573007	0.599423	0.581978	0.588982	0.626284	0.604724	0.594756	0.585861	0.567417	0.579342	0.646225	0.634889	0.577599	0.595442	0.631364	0.579153	0.569086	0.549172	0.650894	0.608044	0.601159	0.573858	0.611458
0.565226	0.601119	0.562227	0.596732	0.639968	0.636106	0.621203	0.571089	0.599392	0.604714	0.56409	0.626124	0.645237	0.608026	0.642527	0.6061	0.614965	0.592009	0.652296	0.63655	0.60096	0.631868	0.601248	0.622833	0.618658	0.639241	0.63416	0.572289	0.599251	0.582067	0.589557	0.626016	0.605015	0.592879	0.584495	0.567637	0.578928	0.646608	0.63525	0.578602	0.594542	0.630465	0.579015	0.569006	0.549226	0.651015	0.608245	0.60087	0.573524	0.611711
0.565576	0.600999	0.562628	0.597002	0.640272	0.636391	0.62129	0.57136	0.598626	0.60408	0.563942	0.626015	0.645121	0.608552	0.64225	0.606793	0.614372	0.592681	0.652734	0.637217	0.600925	0.631833	0.60067	0.622882	0.61855	0.639372	0.634636	0.572048	0.599762	0.581778	0.590064	0.625719	0.604276	0.592258	0.584488	0.567361	0.578778	0.647407	0.635797	0.578853	0.594794	0.631069	0.578744	0.569386	0.548737	0.651141	0.608384	0.600561	0.573714	0.61148
0.565252	0.601568	0.562059	0.597728	0.64088	0.637103	0.621215	0.571551	0.598666	0.603936	0.564171	0.626433	0.645023	0.608197	0.642353	0.607554	0.614587	0.593253	0.652249	0.63736	0.600871	0.632158	0.59984	0.623145	0.618192	0.638616	0.634446	0.571602	0.599944	0.581754	0.588719	0.625953	0.603857	0.592427	0.58358	0.5669	0.578564	0.647925	0.636471	0.578999	0.594164	0.631406	0.579186	0.569751	0.548231	0.651456	0.608608	0.600776	0.57321	0.611342
0.564635	0.600858	0.561691	0.597682	0.641089	0.637528	0.620682	0.572478	0.597772	0.603979	0.564414	0.627544	0.645693	0.608263	0.6432	0.607715	0.615177	0.592573	0.652806	0.637862	0.601383	0.632182	0.599526	0.623155	0.61883	0.638666	0.633439	0.571102	0.600264	0.581634	0.589264	0.625697	0.603412	0.592259	0.583031	0.566037	0.578253	0.648086	0.635973	0.579613	0.594112	0.631077	0.579158	0.569102	0.548566	0.652071	0.608916	0.601712	0.57308	0.610198
0.564842	0.600478	0.561416	0.597269	0.641792	0.638397	0.621065	0.573099	0.597912	0.604256	0.564253	0.628357	0.645901	0.608145	0.643758	0.608702	0.61592	0.592846	0.652982	0.638435	0.601161	0.632169	0.599683	0.623057	0.619176	0.638975	0.632984	0.570652	0.599452	0.581	0.588152	0.625749	0.603213	0.59156	0.582911	0.564949	0.577933	0.648691	0.636362	0.57932	0.59429	0.631653	0.578763	0.568762	0.548548	0.652868	0.609374	0.60261	0.572817	0.609872
0.56543	0.600468	0.562122	0.596629	0.642393	0.63858	0.621544	0.573	0.598127	0.603895	0.564333	0.629212	0.645357	0.60808	0.644999	0.608285	0.616797	0.593306	0.653842	0.638716	0.60155	0.631418	0.599837	0.623045	0.619551	0.637631	0.632892	0.570494	0.599246	0.580694	0.588169	0.625976	0.602997	0.591223	0.58216	0.565486	0.577785	0.648885	0.636839	0.579603	0.593838	0.631721	0.578769	0.569459	0.548656	0.653053	0.609955	0.603248	0.572225	0.610028
0.565689	0.600109	0.561593	0.595752	0.64254	0.638436	0.62179	0.572979	0.598495	0.603455	0.564381	0.628993	0.644797	0.608019	0.645639	0.608743	0.617532	0.593265	0.653564	0.63901	0.601922	0.630764	0.600058	0.623111	0.619387	0.637023	0.633376	0.569802	0.598912	0.580996	0.588607	0.625265	0.602796	0.591262	0.581805	0.565176	0.577168	0.648503	0.636876	0.580262	0.593444	0.631288	0.579196	0.569634	0.548963	0.653561	0.609884	0.60234	0.572066	0.61011
0.564903	0.600129	0.561009	0.595207	0.643236	0.639332	0.621029	0.573049	0.59804	0.603553	0.564496	0.629701	0.645015	0.607163	0.646383	0.608376	0.618072	0.593698	0.654455	0.639125	0.602601	0.63	0.600481	0.622836	0.619996	0.636837	0.633065	0.569961	0.599006	0.581034	0.587695	0.624294	0.602017	0.59058	0.581612	0.56523	0.575479	0.649263	0.637125	0.580903	0.593549	0.631808	0.579159	0.568751	0.549197	0.654105	0.610773	0.602279	0.572513	0.610379
0.563727	0.600378	0.561591	0.595029	0.643683	0.639836	0.620538	0.573916	0.598161	0.602509	0.564289	0.629845	0.644394	0.607062	0.647203	0.608465	0.618547	0.593309	0.653897	0.638658	0.602342	0.62963	0.600342	0.622756	0.62007	0.636256	0.632672	0.568578	0.598608	0.581221	0.587207	0.623614	0.60081	0.590201	0.582054	0.565177	0.575322	0.649494	0.637401	0.581394	0.593009	0.631239	0.578653	0.568712	0.548285	0.654981	0.611085	0.601349	0.573194	0.610176
0.563808	0.600423	0.561806	0.595183	0.644986	0.64026	0.620395	0.573908	0.597743	0.603076	0.56351	0.629759	0.644318	0.606665	0.647656	0.607985	0.618378	0.594344	0.654212	0.639085	0.60225	0.630084	0.600199	0.623245	0.620189	0.63632	0.632774	0.568197	0.598533	0.581211	0.586533	0.623532	0.600615	0.590152	0.582334	0.565536	0.574763	0.65006	0.637773	0.581335	0.59292	0.631486	0.57898	0.568453	0.547818	0.655087	0.611243	0.601612	0.573522	0.610816
0.564169	0.600306	0.561394	0.595686	0.645099	0.641635	0.620817	0.573968	0.597736	0.603466	0.562871	0.630334	0.643346	0.60679	0.64893	0.607697	0.618949	0.595054	0.653743	0.639063	0.60266	0.629523	0.600454	0.623642	0.620589	0.63584	0.633019	0.568	0.598256	0.581	0.586362	0.623474	0.600678	0.589995	0.581816	0.56364	0.574586	0.649052	0.638224	0.582438	0.592959	0.631624	0.578874	0.568768	0.547787	0.655457	0.611369	0.601875	0.572942	0.610629
0.564572	0.600894	0.561174	0.595474	0.645668	0.642725	0.620662	0.574502	0.598251	0.602824	0.562941	0.631071	0.643956	0.607379	0.64828	0.608261	0.619061	0.594491	0.654153	0.640021	0.602891	0.628543	0.600521	0.623993	0.6209	0.633642	0.632814	0.567635	0.598929	0.581122	0.586158	0.623216	0.600565	0.589505	0.581776	0.563061	0.574773	0.648984	0.638494	0.583104	0.593414	0.632234	0.578912	0.568692	0.547995	0.655376	0.611017	0.601773	0.573238	0.610685
0.565172	0.600775	0.560916	0.595475	0.646321	0.642836	0.620991	0.574906	0.597974	0.602239	0.562592	0.630849	0.6452	0.606844	0.648386	0.608341	0.619298	0.595018	0.654313	0.64011	0.603443	0.629142	0.600953	0.624049	0.621445	0.63248	0.631985	0.567425	0.598677	0.580506	0.586015	0.623745	0.600724	0.589069	0.580531	0.562955	0.574564	0.649069	0.638606	0.582332	0.594075	0.633093	0.578075	0.569331	0.547698	0.654837	0.611098	0.60206	0.573004	0.610107
0.565255	0.600677	0.559908	0.596028	0.646934	0.643891	0.621224	0.575241	0.597957	0.603063	0.562804	0.631754	0.646164	0.606839	0.648743	0.608583	0.61945	0.594714	0.654686	0.640623	0.604174	0.628846	0.600946	0.624306	0.621372	0.63249	0.631563	0.567334	0.598738	0.580474	0.586253	0.623712	0.600657	0.588594	0.580785	0.561781	0.574724	0.648498	0.638868	0.582694	0.594084	0.633423	0.578202	0.570025	0.546702	0.655876	0.611418	0.601806	0.572524	0.610232
0.565095	0.600636	0.560306	0.596052	0.647674	0.644775	0.621492	0.574936	0.597391	0.603328	0.562678	0.631901	0.6458	0.606534	0.649487	0.608628	0.619485	0.593147	0.654451	0.641204	0.60343	0.629005	0.600313	0.623649	0.62151	0.631893	0.631821	0.567112	0.598887	0.580997	0.585873	0.623481	0.60085	0.587694	0.581208	0.561536	0.573694	0.647859	0.6388	0.583244	0.593393	0.6335	0.578748	0.569873	0.54667	0.656445	0.61109	0.601751	0.572742	0.610207
0.564739	0.59969	0.560183	0.595372	0.649877	0.64551	0.621512	0.573934	0.597969	0.603764	0.562522	0.631394	0.645659	0.606445	0.650609	0.609054	0.620074	0.593325	0.654701	0.641123	0.603813	0.628867	0.600711	0.624022	0.621966	0.629937	0.631495	0.566929	0.599113	0.580587	0.585755	0.623537	0.601529	0.588034	0.58098	0.560949	0.573294	0.647692	0.639682	0.583733	0.593522	0.633651	0.579407	0.570215	0.546263	0.656983	0.611429	0.601726	0.573543	0.610647
0.564344	0.599617	0.560155	0.595256	0.649779	0.646731	0.621962	0.573982	0.598008	0.603252	0.562588	0.63199	0.646223	0.606574	0.650201	0.609162	0.62071	0.593749	0.654966	0.641707	0.604067	0.629431	0.600706	0.623819	0.622538	0.629059	0.630699	0.566523	0.599514	0.58002	0.585361	0.623027	0.602036	0.58816	0.580453	0.560297	0.572233	0.647985	0.639956	0.584432	0.592805	0.633931	0.578961	0.568921	0.546604	0.657153	0.611573	0.601374	0.57308	0.610314
0.564339	0.59917	0.560148	0.595338	0.649232	0.647032	0.622285	0.574335	0.597385	0.603387	0.562728	0.632827	0.646091	0.60678	0.649784	0.609229	0.620553	0.594154	0.65439	0.641005	0.604608	0.630177	0.60012	0.624399	0.622657	0.628644	0.630593	0.566579	0.599236	0.58037	0.58493	0.623397	0.602007	0.587942	0.580121	0.560448	0.571536	0.648244	0.639311	0.585336	0.593487	0.634368	0.579002	0.569408	0.546603	0.657162	0.611707	0.602054	0.573394	0.610808
0.56494	0.599647	0.559804	0.595622	0.647989	0.647937	0.622627	0.574832	0.596737	0.603443	0.56305	0.633194	0.64623	0.607094	0.650149	0.609354	0.620818	0.593868	0.654722	0.640941	0.604622	0.630148	0.600138	0.624743	0.62269	0.628542	0.630971	0.565382	0.597876	0.579804	0.584746	0.624091	0.601897	0.588435	0.580247	0.559849	0.571732	0.649547	0.639702	0.585098	0.59348	0.634882	0.579343	0.569477	0.546332	0.657408	0.611114	0.602057	0.573073	0.611135
0.565349	0.599721	0.559625	0.595697	0.648049	0.648801	0.622136	0.574615	0.596547	0.603353	0.562805	0.633503	0.645951	0.606959	0.650575	0.608796	0.62109	0.593931	0.654847	0.641115	0.604632	0.630528	0.599923	0.625	0.622849	0.62827	0.630806	0.565209	0.597288	0.578825	0.583275	0.624936	0.601736	0.588109	0.58081	0.559325	0.571385	0.650074	0.6401	0.585293	0.593776	0.635156	0.579043	0.56893	0.546633	0.657597	0.611356	0.601768	0.573196	0.611334
0.565158	0.599667	0.55908	0.596003	0.648672	0.649422	0.62239	0.575142	0.596254	0.603224	0.563446	0.633308	0.645581	0.60728	0.650611	0.608293	0.621297	0.594592	0.654354	0.641686	0.605184	0.631306	0.599822	0.625084	0.623283	0.628155	0.629705	0.565188	0.597525	0.578915	0.583574	0.624989	0.60158	0.58881	0.5809	0.559032	0.571024	0.649822	0.639965	0.586102	0.593729	0.635118	0.579017	0.568707	0.546754	0.658397	0.611059	0.602101	0.573655	0.611017
0.565144	0.599038	0.559036	0.596034	0.649616	0.649858	0.62208	0.575242	0.596242	0.602923	0.563343	0.63379	0.644819	0.607129	0.651103	0.608434	0.621904	0.594263	0.653823	0.641274	0.605845	0.631547	0.600577	0.625269	0.623075	0.627955	0.628754	0.565089	0.597736	0.578446	0.583336	0.62485	0.601639	0.58914	0.581251	0.558465	0.57053	0.650258	0.640118	0.58513	0.593719	0.634478	0.578893	0.568874	0.547199	0.65867	0.611472	0.601163	0.573402	0.609725
0.565055	0.599483	0.558442	0.596344	0.659945	0.649892	0.621919	0.575454	0.595856	0.602925	0.562381	0.633848	0.644167	0.60684	0.650817	0.60857	0.622335	0.59343	0.654351	0.641553	0.605825	0.631463	0.600244	0.625091	0.623039	0.627229	0.628625	0.565294	0.598012	0.578082	0.583346	0.624139	0.601473	0.588687	0.580755	0.558537	0.570369	0.650706	0.641038	0.585063	0.593789	0.635395	0.579012	0.569364	0.547495	0.658908	0.611407	0.601181	0.573379	0.610023
0.564264	0.599191	0.558409	0.596237	0.660851	0.649957	0.622449	0.575401	0.595828	0.602822	0.561864	0.63362	0.64371	0.605777	0.652086	0.609265	0.622741	0.593072	0.65422	0.641662	0.605779	0.631711	0.599513	0.624729	0.62357	0.626953	0.628609	0.565248	0.597701	0.577931	0.582112	0.624256	0.600977	0.588903	0.580554	0.559291	0.570159	0.650534	0.64201	0.585279	0.594144	0.63549	0.579043	0.568957	0.547164	0.658926	0.611754	0.601399	0.573186	0.610476
0.564493	0.599639	0.558638	0.595945	0.661245	0.651122	0.62231	0.574994	0.594595	0.602794	0.561768	0.632881	0.644007	0.605668	0.652859	0.609437	0.623266	0.593101	0.653723	0.641979	0.60614	0.632284	0.599499	0.625456	0.623968	0.626546	0.628411	0.56562	0.597426	0.577401	0.582223	0.623799	0.600601	0.588856	0.580446	0.558968	0.569281	0.650985	0.642049	0.585769	0.594745	0.635914	0.579051	0.568438	0.547698	0.659782	0.611996	0.599662	0.573129	0.610793
[truncated: 8 more columns]

## Sheet: locs
theta	radius	labels	sph_theta	shp_phi	sph_theta_besa	sph_phi_besa	X	Y	Z
-119.19	0.4779	'AG001'	119.19	3.978	-86.022	29.19	-0.486532	0.870904	0.0693734
-132.39	0.4739	'AG002'	132.39	4.698	-85.302	42.39	-0.671908	0.736092	0.0819037
-146.91	0.4689	'AG003'	146.91	5.598	-84.402	56.91	-0.833818	0.543352	0.0975482
-161.3	0.4664	'AG004'	161.3	6.048	-83.952	71.3	-0.941938	0.318828	0.105362
-120.11	0.4198	'AG005'	120.11	14.436	-75.564	30.11	-0.485823	0.837751	0.249298
-133.24	0.415	'AG006'	133.24	15.3	-74.7	43.24	-0.660776	0.702671	0.263873
-147.5	0.406	'AG007'	147.5	16.92	-73.08	57.5	-0.806883	0.514041	0.291036
-162.93	0.4048	'AG008'	162.93	17.136	-72.864	72.93	-0.913511	0.280509	0.294641
-179.25	0.4071	'AG009'	179.25	16.722	-73.278	89.25	-0.95763	0.0125361	0.287728
-132.77	0.3583	'AG010'	132.77	25.506	-64.494	42.77	-0.612876	0.662542	0.430606
-148.7	0.3532	'AG011'	148.7	26.424	-63.576	58.7	-0.76519	0.465243	0.44501
-163.89	0.3476	'AG012'	163.89	27.432	-62.568	73.89	-0.852704	0.246282	0.460696
-134.8	0.3079	'AG013'	134.8	34.578	-55.422	44.8	-0.580164	0.584228	0.567528
-148.41	0.2985	'AG014'	148.41	36.27	-53.73	58.41	-0.686768	0.422338	0.591591
-164.66	0.2968	'AG015'	164.66	36.576	-53.424	74.66	-0.774456	0.212449	0.595889
-179.92	0.2939	'AG016'	179.92	37.098	-52.902	89.92	-0.797604	0.00111367	0.60318
-68.056	0.5	'AG017'	68.056	0	-90	-21.944	0.3737	0.92755	0
-79.918	0.4987	'AG018'	79.918	0.234	-89.766	-10.082	0.175056	0.98455	0.00408406
-92.405	0.4924	'AG019'	92.405	1.368	-88.632	2.405	-0.0419509	0.998834	0.0238738
-106.21	0.4852	'AG020'	106.21	2.664	-87.336	16.21	-0.278857	0.959207	0.0464788
-67.479	0.4569	'AG021'	67.479	7.758	-82.242	-22.521	0.379516	0.915284	0.134989
-79.454	0.4424	'AG022'	79.454	10.368	-79.632	-10.546	0.180036	0.967056	0.17997
-92.305	0.4359	'AG023'	92.305	11.538	-78.462	2.305	-0.0394063	0.979	0.200018
-105.72	0.4246	'AG024'	105.72	13.572	-76.428	15.72	-0.263371	0.935717	0.234667
-68.063	0.4055	'AG025'	68.063	17.01	-72.99	-21.937	0.357244	0.887016	0.292539
-79.413	0.3914	'AG026'	79.413	19.548	-70.452	-10.587	0.173139	0.92632	0.334596
-92.379	0.3824	'AG027'	92.379	21.168	-68.832	2.379	-0.0387086	0.931722	0.361104
-104.9	0.3713	'AG028'	104.9	23.166	-66.834	14.9	-0.2364	0.888456	0.393396
-118.73	0.3641	'AG029'	118.73	24.462	-65.538	28.73	-0.437535	0.798181	0.41409
-92.537	0.3293	'AG030'	92.537	30.726	-59.274	2.537	-0.0380507	0.858778	0.510933
-105.17	0.322	'AG031'	105.17	32.04	-57.96	15.17	-0.221824	0.818139	0.530511
-118.59	0.3105	'AG032'	118.59	34.11	-55.89	28.59	-0.396212	0.727006	0.560784
-112.57	0.2594	'AG033'	112.57	43.308	-46.692	22.57	-0.279291	0.671945	0.68592
-128.12	0.2489	'AG034'	128.12	45.198	-44.802	38.12	-0.434993	0.554369	0.709546
-145	0.2431	'AG035'	145	46.242	-43.758	55	-0.566537	0.396693	0.722267
-162.55	0.2357	'AG036'	162.55	47.574	-42.426	72.55	-0.64359	0.202306	0.738149
179.56	0.2319	'AG037'	-179.56	48.258	41.742	-89.56	-0.665758	-0.00511275	0.74615
-109.5	0.209	'AG038'	109.5	52.38	-37.62	19.5	-0.203763	0.575409	0.792077
-127.83	0.196	'AG039'	127.83	54.72	-35.28	37.83	-0.354237	0.456187	0.816339
-148.3	0.1849	'AG040'	148.3	56.718	-33.282	58.3	-0.466891	0.288358	0.83598
-169.3	0.177	'AG041'	169.3	58.14	-31.86	79.3	-0.518668	0.0980033	0.84934
-97.327	0.154	'AG042'	97.327	62.28	-27.72	7.327	-0.0593217	0.461353	0.885231
-121.33	0.1412	'AG043'	121.33	64.584	-25.416	31.33	-0.223163	0.366606	0.903215
-148.57	0.1218	'AG044'	148.57	68.076	-21.924	58.57	-0.318594	0.1947	0.92768
-87.774	0.1047	'AG045'	87.774	71.154	-18.846	-2.226	0.0125467	0.322782	0.94639
-121.48	0.0701	'AG046'	121.48	77.382	-12.618	31.48	-0.114075	0.186299	0.975848
173.1	0.0565	'AG047'	-173.1	79.83	10.17	-83.1	-0.175291	-0.0212125	0.984288
-57.364	0.0594	'AG048'	57.364	79.308	-10.692	-32.636	0.100056	0.156237	0.982639
-66.823	0.357	'AG049'	66.823	25.74	-64.26	-23.177	0.35452	0.828076	0.434288
-78.868	0.3422	'AG050'	78.868	28.404	-61.596	-11.132	0.169827	0.863065	0.475686
-57.722	0.3217	'AG051'	57.722	32.094	-57.906	-32.278	0.452416	0.716261	0.53131
-68.851	0.3013	'AG052'	68.851	35.766	-54.234	-21.149	0.292753	0.756758	0.584476
-83.296	0.2801	'AG053'	83.296	39.582	-50.418	-6.704	0.0899731	0.765444	0.637182
-97.668	0.2742	'AG054'	97.668	40.644	-49.356	7.668	-0.101245	0.751986	0.651357
-45.759	0.2794	'AG055'	45.759	39.708	-50.292	-44.241	0.536731	0.551143	0.638875
-59.382	0.2591	'AG056'	59.382	43.362	-46.638	-30.618	0.370285	0.625669	0.686605
-73.771	0.235	'AG057'	73.771	47.7	-42.3	-16.229	0.188092	0.646195	0.739631
-91.118	0.2221	'AG058'	91.118	50.022	-39.978	1.118	-0.012536	0.642371	0.766291
-40.396	0.2303	'AG059'	40.396	48.546	-41.454	-49.604	0.504182	0.429032	0.749487
-55.802	0.2071	'AG060'	55.802	52.722	-37.278	-34.198	0.340427	0.50096	0.795706
-75.343	0.176	'AG061'	75.343	58.32	-31.68	-14.657	0.132886	0.508084	0.850994
-37.75	0.1683	'AG062'	37.75	59.706	-30.294	-52.25	0.398853	0.308825	0.863448
-58.063	0.1357	'AG063'	58.063	65.574	-24.426	-31.937	0.218745	0.350924	0.910496
-28.525	0.1146	'AG064'	28.525	69.372	-20.628	-61.475	0.309533	0.168238	0.935887
-177.3	0.4655	'AG065'	177.3	6.21	-83.79	87.3	-0.993028	0.04683	0.108173
166.74	0.4664	'AG066'	-166.74	6.048	83.952	-76.74	-0.967922	-0.228094	0.105362
151.3	0.4695	'AG067'	-151.3	5.49	84.51	-61.3	-0.873123	-0.478021	0.095672
134.87	0.4761	'AG068'	-134.87	4.302	85.698	-44.87	-0.703513	-0.706713	0.0750135
119.54	0.4826	'AG069'	-119.54	3.132	86.868	-29.54	-0.492295	-0.868712	0.0546365
164.93	0.4078	'AG070'	-164.93	16.596	73.404	-74.93	-0.925384	-0.249168	0.285621
150.39	0.4095	'AG071'	-150.39	16.29	73.71	-60.39	-0.834506	-0.474258	0.280499
133.39	0.4158	'AG072'	-133.39	15.156	74.844	-43.39	-0.663067	-0.701418	0.261448
119.17	0.4216	'AG073'	-119.17	14.112	75.888	-29.17	-0.472693	-0.846826	0.243818
179.23	0.347	'AG074'	-179.23	27.54	62.46	-89.23	-0.886608	-0.0119159	0.462368
164.94	0.3482	'AG075'	-164.94	27.324	62.676	-74.94	-0.857911	-0.23084	0.459022
148.77	0.3553	'AG076'	-148.77	26.046	63.954	-58.77	-0.768251	-0.465819	0.439093
133.19	0.3574	'AG077'	-133.19	25.668	64.332	-43.19	-0.616881	-0.657141	0.433156
163.1	0.2997	'AG078'	-163.1	36.054	53.946	-73.1	-0.773548	-0.235022	0.588547
148.12	0.3014	'AG079'	-148.12	35.748	54.252	-58.12	-0.68917	-0.428637	0.584221
132.11	0.3105	'AG080'	-132.11	34.11	55.89	-42.11	-0.555195	-0.614231	0.560784
104.71	0.4883	'AG081'	-104.71	2.106	87.894	-14.71	-0.253755	-0.96657	0.0367484
91.18	0.4926	'AG082'	-91.18	1.332	88.668	-1.18	-0.0205879	-0.999518	0.0232457
75.409	0.5	'AG083'	-75.409	0	90	14.591	0.251917	-0.967749	0
61.441	0.5	'AG084'	-61.441	0	90	28.559	0.478063	-0.878325	0
103.87	0.43	'AG085'	-103.87	12.6	77.4	-13.87	-0.233947	-0.947461	0.218143
89.977	0.4342	'AG086'	-89.977	11.844	78.156	0.023	0.000392879	-0.97871	0.205248
75.748	0.4409	'AG087'	-75.748	10.638	79.362	14.252	0.241956	-0.952564	0.184603
63.121	0.4587	'AG088'	-63.121	7.434	82.566	26.879	0.448308	-0.884466	0.129384
116.7	0.3656	'AG089'	-116.7	24.192	65.808	-26.7	-0.409859	-0.814913	0.409796
103.03	0.3741	'AG090'	-103.03	22.662	67.338	-13.03	-0.208054	-0.899034	0.385294
89.768	0.38	'AG091'	-89.768	21.6	68.4	0.232	0.00376481	-0.929769	0.368125
75.737	0.3927	'AG092'	-75.737	19.314	70.686	14.263	0.232507	-0.91463	0.330745
62.741	0.4087	'AG093'	-62.741	16.434	73.566	27.259	0.439302	-0.852628	0.282911
116.19	0.3193	'AG094'	-116.19	32.526	57.474	-26.19	-0.372123	-0.756586	0.537682
102.34	0.324	'AG095'	-102.34	31.68	58.32	-12.34	-0.181868	-0.831334	0.525175
88.804	0.3351	'AG096'	-88.804	29.682	60.318	1.196	0.0181339	-0.868598	0.495186
161.15	0.235	'AG097'	-161.15	47.7	42.3	-71.15	-0.636917	-0.217445	0.739631
143.69	0.2469	'AG098'	-143.69	45.558	44.442	-53.69	-0.564228	-0.414618	0.71396
126.01	0.2507	'AG099'	-126.01	44.874	45.126	-36.01	-0.41664	-0.573245	0.70555
109.63	0.2674	'AG100'	-109.63	41.868	48.132	-19.63	-0.250173	-0.701405	0.667417
165.85	0.1794	'AG101'	-165.85	57.708	32.292	-75.85	-0.518025	-0.1306	0.845336
144.5	0.1854	'AG102'	-144.5	56.628	33.372	-54.5	-0.447823	-0.319429	0.835117
123.88	0.1974	'AG103'	-123.88	54.468	35.532	-33.88	-0.323969	-0.482481	0.813791
104.97	0.2141	'AG104'	-104.97	51.462	38.538	-14.97	-0.160938	-0.601889	0.782195
175.67	0.1185	'AG105'	-175.67	68.67	21.33	-85.67	-0.362701	-0.0274626	0.931501
146.72	0.128	'AG106'	-146.72	66.96	23.04	-56.72	-0.327188	-0.214759	0.920232
116.68	0.1501	'AG107'	-116.68	62.982	27.018	-26.68	-0.203971	-0.405903	0.890864
93.02	0.171	'AG108'	-93.02	59.22	30.78	-3.02	-0.0269609	-0.511032	0.859139
119.27	0.0777	'AG109'	-119.27	76.014	13.986	-29.27	-0.118166	-0.210828	0.970355
84.71	0.1112	'AG110'	-84.71	69.984	20.016	5.29	0.0315574	-0.340825	0.939597
0	0	'AG111'	0	90	0	90	6.12323e-17	0	1
54.911	0.0691	'AG112'	-54.911	77.562	12.438	35.089	0.123813	-0.176239	0.97653
74.313	0.3472	'AG113'	-74.313	27.504	62.496	15.687	0.239823	-0.853941	0.461811
62.199	0.3602	'AG114'	-62.199	25.164	64.836	27.801	0.422138	-0.800622	0.425211
93.132	0.2749	'AG115'	-93.132	40.518	49.482	-3.132	-0.0415348	-0.759066	0.649687
80.036	0.2907	'AG116'	-80.036	37.674	52.326	9.964	0.136953	-0.779562	0.611168
64.784	0.3061	'AG117'	-64.784	34.902	55.098	25.216	0.349402	-0.74198	0.572175
53.614	0.3244	'AG118'	-53.614	31.608	58.392	36.386	0.50522	-0.685614	0.524105
85.313	0.2327	'AG119'	-85.313	48.114	41.886	4.687	0.0545553	-0.665418	0.744475
70.485	0.2485	'AG120'	-70.485	45.27	44.73	19.515	0.235096	-0.663338	0.710431
55.002	0.2668	'AG121'	-55.002	41.976	48.024	34.998	0.42639	-0.608993	0.668819
42.644	0.2869	'AG122'	-42.644	38.358	51.642	47.356	0.576802	-0.531214	0.620573
69.861	0.1887	'AG123'	-69.861	56.034	33.966	20.139	0.19236	-0.524542	0.829369
53.053	0.2154	'AG124'	-53.053	51.228	38.772	36.947	0.376408	-0.500472	0.779644
37.414	0.2378	'AG125'	-37.414	47.196	42.804	52.586	0.539698	-0.412839	0.733682
56.457	0.1449	'AG126'	-56.457	63.918	26.082	33.543	0.242938	-0.366442	0.898166
36.953	0.171	'AG127'	-36.953	59.22	30.78	53.047	0.408949	-0.307639	0.859139
26.304	0.1199	'AG128'	-26.304	68.418	21.582	63.696	0.329745	-0.162999	0.929892
-34.17	0.3439	'AG129'	34.17	28.098	-61.902	-55.83	0.729863	0.495456	0.470981
-44.943	0.335	'AG130'	44.943	29.7	-60.3	-45.057	0.614826	0.613604	0.495459
-21.008	0.2997	'AG131'	21.008	36.054	-53.946	-68.992	0.754724	0.289832	0.588547
-33.377	0.2916	'AG132'	33.377	37.512	-52.488	-56.623	0.662398	0.43639	0.608928
-9.7611	0.2536	'AG133'	9.7611	44.352	-45.648	-80.2389	0.704707	0.121231	0.699065
-23.835	0.2444	'AG134'	23.835	46.008	-43.992	-66.165	0.635321	0.280674	0.719437
-19.304	0.1873	'AG135'	19.304	56.286	-33.714	-70.696	0.523842	0.183488	0.831819
-2.2655	0.1341	'AG136'	2.2655	65.862	-24.138	-87.7345	0.408616	0.0161653	0.912563
42.262	0.3434	'AG137'	-42.262	28.188	61.812	47.738	0.652306	-0.592762	0.472366
30.678	0.351	'AG138'	-30.678	26.82	63.18	59.322	0.767531	-0.455328	0.451189
29.526	0.2992	'AG139'	-29.526	36.144	53.856	60.474	0.702664	-0.397969	0.589817
17.302	0.3035	'AG140'	-17.302	35.37	54.63	72.698	0.778533	-0.242516	0.578854
21.655	0.2496	'AG141'	-21.655	45.072	44.928	68.345	0.656375	-0.260606	0.707995
6.8075	0.2551	'AG142'	-6.8075	44.082	45.918	83.1925	0.713281	-0.0851483	0.695687
17.582	0.1885	'AG143'	-17.582	56.07	33.93	72.418	0.532105	-0.16861	0.82972
-0.3732	0.1934	'AG144'	0.3732	55.188	-34.812	-89.6268	0.570873	0.00371848	0.82103
20.347	0.3554	'AG145'	-20.347	26.028	63.972	69.653	0.842512	-0.312441	0.43881
8.9157	0.3632	'AG146'	-8.9157	24.624	65.376	81.0843	0.898078	-0.140887	0.416662
-2.0146	0.3589	'AG147'	2.0146	25.398	-64.602	-87.9854	0.902792	0.0317565	0.428904
-12.368	0.3716	'AG148'	12.368	23.112	-66.888	-77.632	0.898394	0.196999	0.39253
-22.502	0.3538	'AG149'	22.502	26.316	-63.684	-67.498	0.828119	0.343052	0.443322
4.1672	0.3094	'AG150'	-4.1672	34.308	55.692	85.8328	0.823836	-0.0600246	0.563641
-7.6667	0.3051	'AG151'	7.6667	35.082	-54.918	-82.3333	0.811015	0.109174	0.574748

## Sheet: nodal_degree
7	7	7	7	7	7	7	7	7	7	7	7	7	7	7	7	9	9	9	9	9	9	9	9	10	10	10	10	10	10	10	10	10	10	10	10	10	10	10	10	10	10	10	10	10	10	10	10	10	10
8	8	8	8	8	8	9	9	9	9	9	9	9	9	9	9	9	9	9	9	9	9	10	10	10	10	10	10	10	10	10	10	10	10	10	10	10	10	10	10	10	10	10	10	10	10	10	10	10	10
8	8	8	8	8	8	8	8	8	8	8	8	8	8	8	8	8	8	8	8	8	8	8	8	8	8	8	8	8	8	8	8	8	8	8	8	8	8	8	8	8	9	9	9	9	9	9	9	9	9
7	7	7	8	8	8	8	8	8	8	8	8	8	8	8	8	8	8	8	8	8	8	8	8	8	8	8	8	8	8	8	8	8	9	9	9	9	9	9	9	9	9	9	9	9	9	9	9	9	9
9	9	9	9	9	9	9	9	9	10	10	10	10	10	10	10	10	10	10	10	10	10	10	10	10	10	10	10	10	10	10	10	10	11	11	11	11	11	11	11	11	11	12	12	12	12	12	12	12	12
11	11	11	11	11	11	11	11	11	11	11	11	11	11	11	11	11	11	11	11	11	11	11	11	11	11	11	11	11	11	11	11	11	11	11	11	11	11	11	11	11	11	11	11	11	12	12	12	12	12
8	8	8	8	8	8	8	8	8	8	8	8	8	8	8	8	9	9	9	9	9	9	9	9	9	9	9	10	10	10	10	10	10	10	10	10	10	10	10	10	10	10	10	10	10	10	10	10	10	10
5	5	5	5	5	5	6	6	7	7	7	8	8	8	8	8	8	8	8	9	9	9	9	9	9	9	9	9	9	9	9	9	9	9	9	9	9	9	9	9	9	9	9	9	9	9	9	9	9	9
1	1	1	1	1	1	1	1	2	2	2	2	2	2	2	2	2	2	2	2	2	2	2	2	2	2	2	2	2	2	2	2	2	2	2	2	2	2	2	2	2	2	2	2	2	2	2	2	2	2
7	7	7	7	7	7	7	7	7	8	8	8	8	8	8	8	8	8	8	8	8	8	8	8	8	8	8	8	8	8	8	8	8	8	8	8	8	8	8	8	9	10	10	10	11	11	11	11	11	11
7	7	7	7	7	7	7	7	7	7	7	7	7	7	7	7	7	7	7	7	7	7	7	7	7	7	8	8	8	8	8	8	8	8	8	8	8	8	8	8	8	8	8	8	9	9	9	9	9	9
3	3	3	3	3	3	3	3	3	3	3	4	4	4	4	4	4	4	4	4	4	4	4	4	4	5	5	6	6	6	6	6	6	6	6	6	6	6	6	6	6	7	7	7	7	7	7	7	7	7
6	7	7	7	7	7	7	7	7	7	7	7	7	7	7	7	7	7	7	7	7	7	7	7	7	8	8	8	8	8	8	8	8	8	8	8	9	9	9	9	9	9	9	9	9	10	10	10	10	10
5	5	5	5	6	6	6	6	6	7	7	7	8	8	8	8	8	8	8	8	8	8	8	8	8	8	8	8	8	8	8	8	8	8	8	8	8	8	8	8	8	8	8	8	8	8	8	8	8	8
5	5	5	5	5	5	5	5	5	5	5	5	5	5	5	5	5	5	5	5	5	5	5	5	5	5	6	6	6	7	7	7	7	7	7	7	8	8	8	8	8	8	8	8	8	8	8	8	8	8
5	5	5	5	5	5	5	5	5	5	5	5	5	5	5	5	5	6	6	6	7	7	7	7	7	7	7	7	7	7	7	8	8	8	8	8	8	8	8	8	8	9	9	9	9	9	9	9	9	9
1	2	2	2	2	2	2	2	2	2	2	2	2	2	2	2	2	2	2	2	2	2	2	2	2	2	2	2	2	2	2	2	2	2	2	2	2	2	2	2	2	2	2	2	2	2	2	2	2	2
2	2	2	2	2	2	2	2	2	2	2	2	2	2	2	2	2	2	2	2	2	2	2	2	2	2	2	2	2	2	2	2	2	2	2	2	2	2	2	2	2	2	2	2	2	3	3	3	3	3
2	2	2	2	2	2	2	2	2	2	2	2	2	2	2	2	3	3	3	3	3	3	3	3	3	3	3	3	3	3	3	3	3	3	3	3	3	3	3	3	3	3	3	3	3	3	3	3	3	3
3	3	3	3	3	3	3	3	3	4	4	5	5	5	5	5	5	5	5	5	5	5	5	5	5	5	5	5	5	5	5	5	5	5	5	5	5	5	5	5	5	6	6	6	6	6	6	6	6	6
2	3	3	3	3	3	3	3	3	3	3	3	3	3	3	3	3	3	3	3	3	3	3	3	3	3	3	3	3	3	3	3	3	3	3	3	3	3	3	3	3	3	3	3	3	4	4	4	4	4
4	4	4	4	4	4	4	4	4	4	4	4	4	4	4	4	4	4	4	4	4	4	4	4	4	4	4	4	4	4	4	4	4	4	4	4	4	4	4	4	4	4	4	4	4	4	4	4	4	4
4	4	4	4	4	4	4	4	4	4	4	4	4	4	4	4	4	4	4	4	4	4	4	4	4	4	4	4	4	4	4	4	4	4	5	5	5	5	5	5	5	5	5	5	5	5	5	5	5	5
7	7	7	7	7	7	7	7	7	7	7	8	8	8	8	8	8	8	8	8	8	8	9	9	9	9	9	9	9	9	9	9	9	9	9	9	9	9	9	9	9	9	9	9	10	10	10	10	10	10
4	4	4	4	4	4	4	4	4	4	4	4	4	4	4	4	4	4	4	4	4	4	4	4	4	4	4	4	4	4	4	4	4	4	4	4	4	4	4	4	4	4	4	4	4	4	5	5	5	5
5	5	5	5	5	5	5	5	6	6	6	6	6	6	6	6	6	6	6	6	6	6	6	6	6	6	6	6	6	6	6	6	6	6	7	7	7	7	7	7	7	7	7	7	7	7	7	7	7	7
8	8	8	8	8	8	8	8	8	8	8	8	8	9	9	9	9	9	9	9	9	9	9	9	10	10	10	10	10	10	10	10	10	10	10	10	10	10	10	10	10	10	10	10	10	10	10	10	10	10
8	8	8	8	8	8	8	8	8	8	8	8	8	8	8	8	8	8	8	8	8	8	8	8	8	8	8	8	8	8	8	8	8	8	8	8	8	8	8	8	9	9	9	9	9	9	9	10	10	10
9	9	9	9	9	9	9	9	9	9	9	9	9	9	9	9	9	9	9	9	9	9	9	9	9	9	9	10	10	10	10	10	10	10	10	10	10	10	10	10	10	10	10	10	11	12	12	12	12	12
7	7	7	7	7	7	7	8	9	9	9	9	9	9	9	9	9	9	9	9	9	9	9	9	9	9	9	10	10	10	10	10	10	10	10	10	10	10	10	10	10	10	10	10	10	10	10	10	10	10
7	7	8	8	8	8	8	8	8	8	8	8	8	9	9	9	9	9	9	9	9	9	9	9	9	9	9	9	9	9	9	9	9	9	9	9	9	9	9	9	9	9	9	9	9	9	9	9	9	9
6	6	6	6	6	6	6	7	7	7	7	7	7	9	9	9	9	9	9	9	9	9	9	9	9	9	9	9	9	9	9	9	9	9	9	10	10	10	10	10	10	10	11	11	11	11	11	11	11	11
6	6	6	6	6	6	6	6	6	6	6	7	7	7	7	7	7	7	7	7	7	7	7	8	8	8	8	8	8	8	8	8	8	8	8	8	8	8	8	8	8	8	8	8	8	9	9	9	9	9
4	4	4	4	4	4	4	4	4	4	4	4	5	6	6	6	6	6	6	6	6	6	6	6	6	6	6	6	6	6	6	6	6	6	6	6	6	6	6	6	7	7	7	8	8	8	8	8	8	8
5	6	6	6	6	6	6	6	7	7	7	7	7	7	7	7	7	7	7	7	7	7	7	7	7	7	7	7	7	8	8	8	8	8	8	8	8	8	8	8	8	8	8	8	8	8	8	8	8	8
6	6	6	6	7	7	7	7	7	7	7	8	8	8	8	8	8	8	8	8	8	8	8	9	9	9	9	9	9	9	9	9	9	9	9	9	9	9	9	9	9	9	9	10	10	10	10	10	10	10
7	7	7	7	7	8	8	8	8	8	8	8	8	8	8	8	8	8	8	10	10	10	11	11	11	11	11	11	11	11	11	11	11	11	11	11	11	11	11	11	11	11	11	11	11	11	11	11	11	11
6	6	6	6	6	6	6	6	6	6	6	6	6	6	6	6	6	6	6	6	6	6	7	7	7	7	7	8	8	8	8	8	8	8	8	8	8	8	8	8	9	9	9	10	10	10	10	10	10	10
4	4	4	4	4	4	4	4	5	5	5	5	5	5	5	5	5	5	5	5	5	5	5	5	5	5	5	5	5	5	5	5	5	5	5	5	5	5	5	5	5	6	6	6	6	6	6	6	6	6
6	6	6	6	6	7	7	7	7	7	7	7	7	7	7	7	7	8	8	8	8	8	8	8	8	8	8	8	8	8	8	8	8	8	8	8	8	8	8	8	9	9	9	9	9	9	9	9	9	9
6	7	7	7	8	8	8	8	8	8	8	8	8	8	8	8	8	8	8	8	8	8	9	9	9	9	9	9	9	10	10	11	11	11	11	11	11	11	11	11	11	11	11	11	11	11	11	11	11	11
4	4	4	4	4	4	4	4	4	4	4	4	4	4	4	4	4	4	4	5	5	5	5	5	6	6	6	6	6	6	6	6	6	6	6	6	6	6	6	6	6	6	6	6	6	7	7	7	7	7
4	4	4	4	4	4	4	4	4	4	4	4	4	4	4	4	4	5	5	5	5	5	5	5	6	6	6	7	7	8	8	8	8	8	8	8	8	8	8	8	8	8	8	8	8	8	8	8	8	8
7	7	7	7	7	7	7	7	7	7	7	8	8	8	8	8	8	8	8	9	9	9	9	9	9	9	9	10	10	10	10	10	10	10	11	11	11	11	11	11	11	12	12	12	12	12	12	12	12	12
6	6	6	6	6	6	6	6	6	6	6	6	6	6	6	6	6	6	6	6	6	6	6	6	6	6	6	6	7	7	7	7	7	7	7	7	7	7	7	7	7	7	7	7	7	7	7	8	8	8
6	6	6	6	6	6	6	6	6	6	6	6	6	6	6	6	6	6	6	7	7	7	7	7	7	7	7	7	7	7	7	7	7	7	7	7	7	7	7	7	7	7	7	7	7	8	8	8	8	8
6	7	7	7	7	7	7	7	7	7	8	8	8	8	8	8	8	8	8	8	9	9	9	9	9	9	10	11	11	11	11	11	11	11	11	11	11	11	11	11	11	11	11	11	11	11	11	11	11	11
6	6	6	6	6	6	6	6	6	6	6	6	6	6	6	6	6	6	6	6	6	6	6	6	6	7	8	8	8	9	9	9	9	9	9	9	9	9	9	9	9	9	9	10	10	10	10	10	10	10
5	5	5	5	5	5	5	5	5	6	6	6	6	6	6	6	6	6	6	6	6	6	6	6	6	6	6	6	6	6	6	6	6	6	6	6	6	6	6	6	6	6	6	6	6	6	6	6	6	6
7	7	7	7	7	7	7	7	7	7	7	7	7	8	8	8	8	8	8	8	8	8	8	8	8	8	8	8	8	8	8	8	8	8	8	8	8	8	8	8	8	8	8	8	8	8	9	9	9	9
6	7	7	7	7	7	7	7	7	7	7	7	7	7	7	7	7	7	7	7	7	7	7	7	7	7	7	7	7	7	7	7	7	7	7	7	7	7	8	8	8	8	8	8	8	8	8	8	9	9
6	6	6	6	6	6	6	6	6	6	8	8	8	8	8	8	8	8	8	8	8	8	8	8	8	8	8	8	8	8	8	8	8	8	8	10	10	10	10	10	10	10	10	10	10	10	10	10	10	10
6	6	7	7	7	7	7	7	7	7	7	7	7	7	7	7	7	7	7	7	7	7	7	8	8	8	8	8	8	8	8	8	8	8	8	8	8	8	8	8	9	9	9	9	9	9	9	9	9	9
8	8	8	8	8	8	8	8	8	8	8	8	8	8	8	8	8	8	8	8	8	8	8	8	9	9	9	9	9	9	9	9	9	9	9	11	11	11	11	11	11	11	11	11	11	11	11	12	12	12
8	8	8	8	8	8	8	8	9	9	10	10	10	10	10	10	10	11	11	11	11	11	11	11	11	11	11	11	11	11	11	11	11	11	11	12	13	13	13	13	13	13	13	13	13	13	13	13	13	13
8	8	8	8	8	8	8	8	8	8	8	8	8	8	9	9	9	9	9	9	9	9	9	9	9	9	9	9	9	9	9	9	9	9	9	9	9	9	9	9	10	10	11	11	11	11	11	11	11	11
7	7	7	7	7	7	7	7	7	7	7	7	7	7	7	7	7	7	7	8	8	8	9	9	9	9	9	9	9	9	9	9	9	9	9	10	10	10	11	11	11	11	11	11	11	11	11	11	11	11
6	6	6	6	6	6	6	6	6	6	6	7	7	7	7	7	7	7	7	7	7	7	7	7	7	7	7	7	7	7	7	7	7	7	7	8	8	8	8	8	8	8	8	8	8	8	8	8	8	8
8	8	8	8	8	8	8	8	9	9	9	10	10	10	10	11	11	12	12	12	12	12	12	12	12	12	13	13	13	13	13	13	13	13	13	13	13	13	13	13	13	13	13	13	14	14	15	15	16	16
8	8	8	8	8	9	9	9	9	9	9	9	9	9	9	9	9	9	9	9	9	9	9	9	9	9	9	10	10	10	10	10	10	10	10	11	11	11	11	11	11	11	11	11	11	11	11	12	12	12
7	7	7	7	7	7	7	7	7	7	7	7	7	7	8	8	8	8	8	8	8	8	8	8	8	8	8	8	9	9	9	9	9	9	9	9	9	9	9	9	9	9	9	9	10	10	10	10	10	10
6	6	6	6	6	7	7	7	7	8	8	8	8	8	9	9	9	9	10	10	10	10	10	10	10	11	11	11	12	12	12	12	12	12	12	12	13	13	13	13	13	13	14	14	14	14	14	14	14	14
7	7	7	8	8	8	8	8	8	8	8	8	8	8	8	8	8	8	8	8	8	8	8	8	8	8	8	8	8	8	8	8	8	8	8	8	8	8	8	8	8	8	8	8	9	10	10	10	10	10
7	7	7	7	7	7	7	7	8	8	8	9	9	9	9	9	9	10	10	10	10	10	10	10	10	10	10	10	11	11	11	11	11	11	11	12	12	12	12	12	12	12	12	12	12	13	13	13	13	13
4	4	4	4	4	4	4	4	4	4	4	4	4	4	4	4	4	4	4	5	5	5	5	5	6	6	6	6	6	6	6	6	6	6	6	6	6	6	6	6	6	6	6	6	6	6	6	6	6	6
3	3	3	4	4	4	4	4	4	4	4	4	4	5	5	5	5	5	5	5	5	5	5	5	5	5	5	5	5	5	5	5	5	5	5	5	5	5	5	5	5	5	5	5	5	5	5	5	5	5
3	3	3	3	3	3	3	3	4	4	4	4	4	4	4	4	5	5	5	5	5	5	5	5	5	5	5	5	5	5	5	5	5	5	5	5	5	5	5	5	5	5	5	5	5	5	5	5	5	5
3	3	3	3	3	3	3	3	3	3	3	3	3	3	3	3	3	4	4	4	4	4	5	5	5	5	5	6	6	6	6	6	6	6	6	6	6	6	6	6	6	6	6	6	6	6	6	6	6	6
3	3	3	3	3	3	3	3	3	3	3	4	4	4	5	6	6	6	6	6	6	6	6	6	6	6	6	6	6	6	6	6	7	7	7	7	7	7	7	7	7	7	7	7	7	7	7	7	7	7
2	2	2	2	2	2	2	2	3	3	3	3	3	4	4	4	4	4	4	4	4	4	4	4	4	4	4	4	4	4	4	4	4	4	4	4	4	4	4	4	4	4	4	4	4	4	4	4	4	4
2	2	2	2	2	2	2	2	2	2	2	2	2	2	2	2	3	3	3	3	3	3	3	3	3	3	3	4	4	5	5	5	5	5	5	5	5	5	5	5	5	5	5	5	5	5	5	5	5	5
3	3	3	3	3	3	3	3	5	5	5	6	6	6	6	6	6	6	6	6	6	6	7	7	7	7	7	7	7	7	7	7	7	7	7	7	7	7	7	7	7	7	7	7	7	7	7	7	7	7
3	3	3	3	3	3	3	3	3	3	4	4	4	4	4	5	5	5	5	5	5	5	5	5	5	5	5	5	5	5	5	5	6	6	6	6	6	6	6	6	6	7	7	7	7	7	7	7	7	7
2	2	2	2	2	2	2	2	2	2	2	2	2	2	2	2	2	2	2	2	2	2	2	2	2	2	2	2	2	3	3	3	3	3	3	3	3	3	3	3	3	3	3	3	4	4	4	4	4	4
3	3	4	4	4	4	4	4	4	4	4	4	4	4	4	4	4	4	4	4	4	4	4	4	4	4	4	4	4	4	4	4	4	4	4	4	4	4	4	4	4	5	5	5	5	5	5	5	5	5
4	4	4	4	4	4	4	4	4	4	4	4	4	4	4	4	5	5	5	5	5	5	5	5	5	5	5	5	5	6	6	6	6	6	6	6	6	6	6	6	6	6	6	6	6	6	6	6	6	6
5	5	5	5	5	5	5	5	6	6	6	6	6	6	6	6	6	6	6	6	6	6	6	6	6	6	6	6	6	6	6	6	6	6	6	6	6	6	6	6	7	8	8	8	8	8	8	9	9	9
7	8	8	8	8	8	8	8	8	8	8	8	8	8	8	8	9	9	9	10	10	10	10	10	10	10	10	10	10	10	10	10	10	10	10	10	10	10	10	10	10	10	10	10	11	11	11	11	11	11
7	7	8	8	8	9	9	9	9	9	9	9	9	9	9	9	9	9	9	9	9	9	9	9	9	9	9	9	9	9	10	10	10	10	10	10	10	10	10	10	10	10	10	10	10	10	10	10	10	10
8	8	8	8	8	8	8	8	8	8	8	8	8	8	8	8	8	9	9	10	10	10	10	10	10	10	10	10	11	11	11	11	11	11	11	11	11	11	11	12	12	12	12	12	12	12	12	12	12	12
2	2	2	2	2	2	2	2	2	2	2	2	2	2	2	2	3	4	4	4	4	4	4	4	4	4	4	4	5	5	5	5	5	5	5	5	5	5	5	5	5	5	5	5	5	5	5	5	5	5
2	2	2	2	2	2	2	2	2	2	2	2	2	2	3	3	3	3	4	4	4	4	4	4	4	4	4	4	4	4	4	4	4	4	4	4	4	4	5	5	5	5	5	5	5	5	5	5	5	5
3	3	3	3	3	3	3	3	3	4	4	4	4	4	4	4	5	5	5	5	5	5	5	5	5	5	5	5	5	5	5	5	5	5	5	5	5	5	5	5	5	5	5	5	5	5	5	5	5	5
2	2	2	2	2	2	2	2	2	2	2	2	2	3	3	3	3	3	3	3	3	3	3	3	3	3	3	3	3	3	3	3	3	3	3	3	3	3	3	3	3	3	3	3	3	3	3	3	3	3
4	4	4	4	4	4	4	4	5	5	5	5	5	5	5	5	5	5	5	5	6	6	6	6	6	6	6	6	7	7	7	7	8	8	8	8	8	8	9	9	9	9	9	9	9	9	9	9	9	9
3	3	3	3	3	3	3	3	4	4	4	4	4	4	4	4	4	4	6	6	6	6	6	6	6	6	6	6	6	6	6	6	7	7	7	7	7	7	7	7	7	7	7	7	7	7	7	7	7	7
4	4	4	4	4	4	4	4	4	5	5	5	5	6	6	6	6	6	6	6	6	6	6	6	6	6	6	6	6	6	6	6	6	6	6	6	6	6	6	6	6	6	6	6	6	6	6	6	6	6
4	4	4	4	4	4	4	5	5	5	5	5	5	5	5	5	5	5	5	5	5	5	5	5	5	5	5	5	5	5	5	5	5	5	5	5	5	5	5	6	6	6	6	6	6	6	6	6	6	6
7	7	7	7	7	7	7	7	7	7	7	7	7	7	7	8	8	8	8	8	9	9	9	9	9	9	9	9	9	9	9	9	9	9	11	11	11	11	11	11	11	11	11	11	11	11	11	11	11	11
6	6	6	6	6	6	6	6	7	8	9	9	9	9	9	9	9	9	9	9	9	9	10	10	10	10	10	10	10	10	10	10	10	10	10	10	10	10	10	10	10	10	10	10	10	10	10	11	11	11
6	6	6	6	6	6	6	6	6	6	6	6	6	6	6	8	8	8	8	8	8	8	8	9	9	9	9	9	9	9	9	9	9	9	10	10	10	10	10	10	10	10	10	10	10	10	10	10	10	10
6	6	6	6	6	6	6	7	7	7	7	7	7	7	7	7	7	7	8	8	8	8	8	8	8	8	8	8	8	8	8	8	8	8	8	8	8	8	8	8	8	8	8	8	8	8	8	8	8	8
5	5	5	5	5	5	5	5	5	5	5	5	5	5	5	5	5	5	5	5	5	5	5	5	5	5	5	5	5	7	7	7	7	7	7	7	7	7	7	7	7	7	7	7	7	7	7	7	7	7
9	9	9	9	9	9	9	9	9	9	9	9	9	9	9	9	9	9	9	9	9	9	9	9	9	9	9	9	9	9	10	10	10	10	11	11	12	12	12	12	12	12	12	12	12	12	12	13	13	13
8	8	8	8	8	8	8	8	8	8	8	8	8	8	8	8	8	8	8	8	8	8	8	8	8	8	8	8	9	9	9	9	9	9	9	9	9	9	9	9	10	10	10	10	10	10	10	10	10	10
9	9	9	9	9	9	9	9	9	9	9	9	9	9	9	9	9	9	9	9	9	9	9	9	9	9	9	9	9	9	9	9	9	9	10	10	10	10	10	10	10	10	10	10	10	10	10	10	10	10
7	7	7	7	8	8	8	8	8	8	8	8	8	8	8	8	8	10	10	10	10	10	11	11	11	11	12	12	12	12	12	12	12	12	12	12	12	12	12	12	12	12	12	12	12	12	12	12	12	12
8	8	8	8	8	8	8	8	8	8	8	8	8	8	8	8	8	8	8	8	8	8	8	8	8	8	8	8	8	8	8	8	8	8	8	8	8	8	8	8	8	8	8	8	8	8	8	10	10	10
8	8	8	8	8	8	8	8	8	8	8	9	9	9	9	9	9	10	10	10	10	11	11	11	11	11	11	11	11	11	11	11	11	11	11	11	11	11	11	11	13	13	13	13	13	13	13	13	13	13
9	9	9	9	9	9	9	9	9	9	9	9	9	9	9	9	9	10	10	10	10	10	11	11	11	11	11	12	12	12	12	12	12	12	13	14	14	14	14	14	14	14	14	14	14	14	14	14	14	14
8	8	8	8	8	8	8	8	8	8	9	9	9	9	9	9	9	9	9	9	10	10	10	10	10	10	10	11	11	11	11	11	11	11	11	11	11	11	11	11	11	11	11	12	12	12	12	12	12	13
9	10	10	10	10	11	11	11	11	11	11	11	11	11	11	11	11	11	11	12	13	13	13	13	13	13	13	14	14	14	14	14	14	14	14	14	14	14	14	15	15	15	15	15	15	15	15	15	15	15
8	8	8	8	8	8	9	9	9	9	9	9	9	9	9	9	9	10	11	11	11	11	11	11	11	11	12	12	12	12	12	12	12	12	12	12	12	12	12	12	12	12	12	12	12	12	12	12	12	12
7	7	7	7	8	8	8	8	8	8	8	9	9	9	9	9	9	9	9	9	9	9	9	9	9	9	9	10	10	10	10	10	10	10	10	10	11	11	11	11	11	11	11	11	11	11	11	11	11	11
10	10	10	10	10	10	10	10	10	10	10	10	10	10	10	10	10	10	10	11	11	11	11	12	12	12	12	12	12	12	12	12	13	13	13	13	13	13	13	13	13	13	13	13	13	13	13	13	13	13
7	7	7	7	9	9	9	9	9	9	9	9	9	10	10	10	10	10	10	10	11	11	12	12	12	12	12	12	12	12	12	12	12	12	13	13	13	13	13	13	13	13	13	13	13	13	13	13	13	13
7	7	7	7	7	7	7	7	7	7	7	8	8	8	8	8	8	8	8	8	8	8	8	8	8	8	8	8	8	8	8	8	8	8	8	9	9	9	9	9	9	9	9	9	9	9	9	10	10	10
6	6	6	6	6	6	6	6	6	6	7	7	7	7	8	8	8	9	9	9	9	9	9	9	10	10	10	10	10	10	10	10	10	10	10	10	10	10	10	10	10	10	10	10	10	10	10	10	10	10
7	7	7	7	7	7	8	9	9	9	9	9	9	9	10	10	10	10	10	10	10	10	10	10	10	10	10	10	10	10	10	10	10	10	10	10	10	10	10	10	10	10	10	10	10	10	10	10	10	11
6	6	6	6	6	6	6	6	6	6	6	7	7	8	8	8	8	8	9	9	9	9	9	9	9	9	9	9	9	9	9	9	9	9	9	9	9	9	9	9	9	10	10	10	10	10	10	10	10	10
5	5	6	7	7	7	7	8	8	8	8	9	9	9	9	9	9	9	9	9	10	10	10	10	10	10	10	10	10	10	10	10	11	11	11	11	11	11	11	11	11	11	11	11	11	11	11	11	11	11
4	4	4	5	5	5	6	6	6	6	6	6	6	6	6	6	6	6	6	6	6	6	6	6	6	6	6	7	7	7	7	7	7	7	7	7	7	7	7	7	7	7	7	7	7	7	7	7	7	7
7	7	7	7	7	7	7	7	7	7	7	7	7	7	7	7	7	7	7	7	7	7	7	8	8	8	8	9	9	9	9	9	9	9	9	9	9	9	9	9	9	10	10	10	10	10	10	10	10	10
5	5	5	5	5	5	5	5	5	5	5	5	5	5	5	5	5	5	5	5	5	5	5	5	5	5	6	6	7	7	8	8	8	8	8	8	8	8	8	9	9	9	9	9	9	9	9	9	9	9
7	7	7	7	7	7	7	7	7	8	8	8	8	8	8	9	9	9	9	9	9	10	10	10	11	11	11	11	11	11	11	11	11	11	11	11	11	11	11	11	12	12	12	12	12	12	12	12	12	12
6	6	7	7	7	7	7	7	7	7	7	7	7	7	7	7	7	7	7	7	7	7	7	7	7	7	8	9	9	9	9	9	9	9	9	10	10	10	10	10	10	10	10	10	10	10	10	10	10	10
4	5	6	6	6	6	6	6	6	6	6	6	6	6	6	6	6	6	6	6	6	6	6	6	6	6	6	6	6	7	7	7	7	7	7	7	8	8	8	8	8	8	8	8	8	8	8	8	8	8
10	10	10	10	10	10	10	10	10	10	10	10	10	10	10	10	10	10	10	10	10	10	10	10	10	10	10	10	10	12	12	12	12	12	12	12	12	12	12	12	12	12	12	12	12	12	12	12	12	12
7	7	7	7	7	7	7	7	7	7	7	7	7	7	7	7	7	7	7	7	7	7	7	7	7	7	7	7	7	7	7	7	7	7	7	8	8	8	8	8	8	8	8	8	8	8	8	8	8	8
5	5	5	5	5	5	5	5	6	6	7	7	7	7	7	7	7	7	7	7	7	7	8	8	9	9	9	10	10	10	10	10	10	10	10	10	11	11	11	11	11	11	11	11	11	11	11	11	11	11
6	6	6	6	7	7	7	7	7	7	7	7	7	7	7	7	7	7	7	7	7	8	8	8	8	8	10	10	10	11	11	11	11	11	11	11	11	11	11	11	11	11	11	11	11	11	11	11	11	11
7	8	8	9	9	9	9	10	10	10	11	11	11	11	11	11	11	11	11	11	11	11	11	11	11	11	11	11	11	11	12	12	12	12	12	12	12	12	12	12	12	12	12	12	12	12	12	12	12	12
5	5	5	5	6	6	6	6	6	6	6	6	6	6	6	6	6	6	6	6	6	7	8	8	8	8	8	8	8	9	9	9	9	9	9	10	10	10	10	10	11	11	11	11	11	11	11	11	11	11
6	6	6	6	7	7	7	7	7	7	7	7	8	8	8	8	8	8	8	8	8	8	8	8	8	8	9	9	9	10	10	10	10	10	10	11	11	11	11	11	11	11	11	11	11	11	11	11	11	11
7	7	7	7	8	8	8	8	10	10	11	11	11	11	11	11	11	11	11	12	12	12	12	12	12	12	12	12	12	12	12	12	12	12	12	12	12	12	12	13	13	13	13	13	13	13	13	13	13	13
5	5	5	5	6	6	6	6	6	6	7	7	7	7	7	7	7	7	7	7	7	7	7	7	7	7	7	7	7	7	7	7	7	7	7	8	8	8	8	8	8	8	8	8	8	8	8	8	8	8
4	4	4	4	4	4	6	6	7	7	8	8	8	8	8	8	8	8	8	8	8	8	8	8	8	8	8	8	8	9	9	9	9	9	9	9	9	9	9	9	9	9	9	9	9	9	9	9	9	9
7	7	7	7	7	7	7	7	7	7	7	7	7	7	7	7	7	7	7	7	7	7	8	8	8	8	8	8	8	8	8	8	8	8	8	8	8	8	8	8	8	9	9	10	10	10	10	10	10	10
6	6	7	7	7	7	7	7	7	7	7	7	7	7	7	8	8	8	8	8	8	8	8	8	8	8	8	8	8	9	9	9	9	9	9	9	9	9	9	9	10	10	10	10	10	10	10	10	10	10
6	6	6	6	6	6	6	6	6	7	8	8	8	8	8	8	8	8	8	8	8	8	8	8	8	9	11	11	11	11	11	11	11	11	11	11	11	11	11	11	11	11	11	11	11	11	11	11	11	11
7	7	8	8	8	9	9	9	9	9	9	10	10	10	10	10	10	10	10	10	10	10	10	10	10	11	11	11	11	12	12	12	12	12	12	12	12	12	12	12	12	12	12	12	12	12	12	12	12	12
10	11	11	11	11	11	11	11	11	12	12	12	12	13	13	13	13	13	13	13	13	13	13	13	13	13	13	14	14	14	14	14	14	14	14	15	15	15	15	15	15	15	15	15	15	15	15	15	15	15
6	6	6	6	6	6	6	6	8	8	8	8	8	9	10	10	10	10	11	11	11	11	11	11	11	11	12	12	12	12	12	12	12	12	12	12	12	12	12	12	12	12	12	12	12	12	12	12	12	12
7	7	7	7	7	8	9	9	12	12	12	12	12	12	12	12	12	12	13	13	13	13	13	13	13	13	13	13	13	14	14	14	14	14	14	14	14	14	14	14	14	14	14	14	15	15	15	15	15	15
6	6	6	7	7	8	8	8	8	8	9	9	9	9	9	9	9	9	9	9	9	9	9	9	9	9	9	10	10	11	11	11	11	11	11	12	12	12	12	12	12	12	12	12	12	12	12	12	12	12
4	4	5	5	5	6	6	6	6	6	6	6	6	6	6	6	6	6	8	8	8	8	8	8	8	8	8	8	8	8	8	8	8	8	8	8	8	8	8	8	8	8	8	8	8	8	8	8	8	8
5	5	5	5	5	5	5	5	5	5	6	6	6	6	6	6	6	6	6	6	6	6	6	6	7	7	7	7	8	9	9	9	9	10	10	10	10	10	10	10	10	11	11	11	11	11	11	11	11	11
7	7	7	7	8	8	8	8	8	8	8	8	8	9	9	9	9	9	9	10	10	10	10	10	10	10	10	10	10	10	10	10	10	10	10	10	10	10	10	10	10	10	10	10	10	10	10	10	10	10
8	8	8	8	9	9	9	9	9	9	9	9	9	9	9	9	9	9	9	10	10	10	10	10	10	10	11	11	11	11	11	12	12	12	12	12	12	12	12	12	13	13	13	13	13	13	13	13	13	13
8	8	8	8	8	8	8	9	9	9	9	9	9	9	9	9	9	9	9	10	10	10	10	10	10	10	10	10	10	10	10	10	10	11	11	11	11	11	11	11	11	11	11	11	11	11	11	11	11	11
6	6	6	7	7	7	7	7	7	7	8	8	9	9	9	9	9	9	9	10	10	10	10	10	10	10	10	10	10	10	10	10	10	11	11	11	11	11	11	11	11	11	11	11	11	11	11	11	11	11
7	7	7	7	7	7	7	7	8	8	8	8	8	8	8	8	8	8	8	8	8	8	8	8	8	8	8	8	8	8	8	8	8	8	8	8	8	8	8	10	11	11	11	11	11	11	11	11	11	11
4	4	4	4	4	4	4	4	4	4	4	4	4	4	4	4	4	4	4	5	5	5	6	6	6	6	6	6	6	6	6	6	6	6	6	7	7	7	7	7	7	7	7	7	7	7	7	7	7	7
8	8	8	8	9	10	11	11	11	11	11	11	11	11	11	11	11	11	11	11	11	11	11	11	11	11	11	11	11	11	11	11	11	11	11	11	11	11	11	11	11	11	11	11	11	11	11	11	11	11
6	6	6	6	6	6	6	6	6	6	6	6	6	6	6	6	6	6	6	6	6	6	6	6	6	6	6	6	6	6	6	6	6	6	6	6	6	6	6	6	6	6	6	6	6	6	6	6	6	6
5	5	5	5	5	5	5	5	6	6	6	6	6	6	6	7	7	7	7	7	7	7	7	7	7	7	7	7	7	7	7	8	8	9	9	9	9	9	9	9	9	9	9	9	9	9	9	9	9	9
4	4	4	4	4	5	5	5	5	5	5	5	5	5	6	6	6	6	6	7	7	7	7	7	7	7	8	8	8	8	8	8	8	8	8	8	8	8	8	9	9	9	9	9	9	9	9	9	9	9
6	6	6	6	6	6	6	6	8	8	8	8	8	8	8	8	8	8	8	8	8	8	8	8	8	8	9	9	9	9	9	9	9	9	9	9	9	9	9	9	9	9	9	9	9	9	10	10	10	10
6	6	6	6	6	6	6	6	6	6	6	6	6	6	7	7	7	8	8	8	8	8	8	8	8	8	8	8	8	8	8	8	8	8	8	8	8	8	8	8	8	8	8	8	8	8	8	8	8	8
7	7	7	7	7	7	7	7	7	7	7	7	7	8	8	8	8	8	9	10	10	10	10	10	10	10	10	10	10	10	10	10	10	10	10	10	10	10	10	10	10	10	10	10	10	10	10	10	10	10
7	7	7	7	8	8	9	9	9	9	10	10	10	10	10	11	11	11	11	11	11	11	11	11	11	11	11	12	12	12	12	12	12	12	12	12	12	12	12	12	12	12	12	12	12	12	12	12	12	12
[truncated: 5,000 more columns]

## Sheet: nodal_efficiency
0.220762	0.220762	0.220855	0.224537	0.226944	0.226944	0.226944	0.227018	0.233334	0.234154	0.235672	0.239138	0.239138	0.240238	0.241069	0.241947	0.25028	0.251762	0.251921	0.25232	0.25232	0.252394	0.25477	0.255556	0.261587	0.261587	0.26437	0.265862	0.265862	0.266799	0.266799	0.266799	0.266799	0.266799	0.267235	0.267487	0.267487	0.267487	0.267487	0.267791	0.267791	0.267791	0.27068	0.27068	0.27068	0.274698	0.274698	0.274698	0.274698	0.274698
0.219712	0.219712	0.219805	0.219805	0.222211	0.222835	0.226446	0.226521	0.236987	0.237265	0.23777	0.242632	0.242632	0.242844	0.243675	0.244553	0.244712	0.246693	0.246852	0.247085	0.247307	0.247381	0.261032	0.261817	0.264516	0.264516	0.264926	0.265307	0.265307	0.266243	0.266243	0.266243	0.266243	0.266243	0.26668	0.266931	0.266931	0.266931	0.266931	0.267235	0.267235	0.267235	0.270124	0.270124	0.270124	0.273587	0.273587	0.273587	0.273587	0.273587
0.217712	0.217712	0.217805	0.217805	0.220211	0.220835	0.221113	0.221187	0.231654	0.231932	0.232437	0.237299	0.237299	0.237511	0.238341	0.23922	0.241378	0.24336	0.243519	0.243751	0.243974	0.244048	0.245995	0.246929	0.246929	0.246929	0.247299	0.247418	0.247418	0.248196	0.248196	0.248196	0.248196	0.248196	0.248632	0.248725	0.248725	0.248725	0.248725	0.249103	0.249103	0.252437	0.261902	0.261902	0.261902	0.265698	0.265698	0.265698	0.265698	0.265698
0.212379	0.212379	0.212805	0.220754	0.223039	0.223613	0.22384	0.224007	0.23381	0.234207	0.234712	0.243188	0.243188	0.245066	0.246217	0.247762	0.249762	0.252135	0.252357	0.252431	0.252653	0.252653	0.256839	0.257849	0.257849	0.257849	0.258087	0.258762	0.258762	0.259651	0.259651	0.259651	0.259651	0.264095	0.265254	0.265624	0.265624	0.265624	0.265624	0.266206	0.266429	0.266429	0.275802	0.275802	0.275802	0.279016	0.279016	0.279016	0.279016	0.279016
0.235284	0.240909	0.241028	0.241028	0.241028	0.241818	0.242165	0.242165	0.248116	0.260201	0.260868	0.263325	0.263325	0.263603	0.264233	0.264511	0.264669	0.265944	0.266063	0.266537	0.266537	0.266915	0.268063	0.268989	0.268989	0.268989	0.269148	0.270577	0.270577	0.271132	0.271132	0.271132	0.271132	0.282275	0.282593	0.282593	0.282593	0.282593	0.282593	0.282897	0.282897	0.282897	0.299841	0.300397	0.300397	0.300397	0.300397	0.300397	0.300397	0.300397
0.250692	0.250692	0.251367	0.254877	0.258525	0.259315	0.259662	0.259662	0.268347	0.268728	0.269394	0.271852	0.271852	0.27213	0.27296	0.273672	0.275831	0.277352	0.277511	0.277984	0.277984	0.278077	0.279976	0.281021	0.281021	0.281021	0.286212	0.287481	0.287481	0.28837	0.28837	0.28837	0.28837	0.28837	0.288529	0.288529	0.288529	0.288529	0.288529	0.288833	0.288833	0.288833	0.288833	0.288833	0.288833	0.303627	0.303627	0.303627	0.303627	0.303627
0.230375	0.230375	0.230494	0.234216	0.237864	0.237983	0.23821	0.23821	0.247016	0.247294	0.247873	0.251116	0.251116	0.251394	0.252225	0.252937	0.258429	0.25995	0.260108	0.260489	0.260489	0.260582	0.262481	0.263526	0.263526	0.263526	0.268677	0.272011	0.272455	0.273344	0.273344	0.273344	0.273344	0.273344	0.273503	0.277529	0.277529	0.277529	0.277529	0.277833	0.277833	0.277833	0.277833	0.277833	0.277833	0.278167	0.278167	0.278167	0.278167	0.278167
0.213431	0.213431	0.213883	0.217393	0.221041	0.221253	0.227035	0.227035	0.244516	0.244794	0.245312	0.254952	0.254952	0.25523	0.255849	0.255849	0.256071	0.258214	0.258214	0.26177	0.262103	0.262354	0.262474	0.263399	0.263399	0.263399	0.263741	0.264296	0.264296	0.265519	0.265519	0.265519	0.265519	0.265519	0.265677	0.265677	0.265677	0.265677	0.265677	0.266056	0.266056	0.266056	0.266056	0.267362	0.267521	0.26841	0.26841	0.26841	0.26841	0.26841
0.118448	0.118448	0.118659	0.119114	0.119114	0.119114	0.119528	0.119848	0.207381	0.207593	0.207878	0.212069	0.212069	0.213299	0.214172	0.214172	0.214172	0.214672	0.214672	0.215783	0.216005	0.216005	0.216098	0.217257	0.217257	0.217257	0.217468	0.217802	0.217802	0.222722	0.222722	0.222722	0.222722	0.222722	0.222944	0.223156	0.223156	0.223156	0.223156	0.223156	0.223156	0.22346	0.22346	0.224331	0.22445	0.225005	0.225005	0.225005	0.225005	0.225005
0.235891	0.244434	0.245148	0.247389	0.247389	0.247548	0.247834	0.248945	0.253899	0.268857	0.269616	0.274225	0.274225	0.274606	0.275161	0.275439	0.275661	0.276873	0.276992	0.277825	0.277825	0.278315	0.278974	0.280243	0.280243	0.280243	0.280495	0.280717	0.281468	0.282357	0.282357	0.282357	0.282357	0.282357	0.282357	0.288579	0.288579	0.288579	0.288579	0.288579	0.293913	0.297246	0.297246	0.298135	0.301468	0.301468	0.301468	0.302405	0.302405	0.302405
0.235656	0.235656	0.236148	0.23823	0.244183	0.244302	0.244302	0.244857	0.25223	0.252508	0.253045	0.258683	0.258683	0.259063	0.259526	0.259526	0.26086	0.26223	0.26223	0.263897	0.263897	0.264386	0.264664	0.265934	0.265934	0.265934	0.277511	0.277511	0.277733	0.279399	0.279399	0.279399	0.279399	0.279399	0.279399	0.282646	0.282646	0.282646	0.282646	0.282646	0.283757	0.283757	0.283757	0.285794	0.295016	0.296683	0.296683	0.296683	0.296683	0.296683
0.209701	0.21059	0.210971	0.212254	0.212754	0.212873	0.212873	0.21328	0.220249	0.220368	0.220534	0.239302	0.242016	0.242397	0.24286	0.24286	0.243193	0.247312	0.247312	0.249138	0.249693	0.250312	0.250471	0.252733	0.252733	0.261622	0.261955	0.268622	0.268844	0.270511	0.270511	0.270511	0.270511	0.270511	0.270511	0.273757	0.273757	0.273757	0.273757	0.273757	0.273757	0.279312	0.279312	0.281349	0.282683	0.282683	0.282683	0.282683	0.282683	0.282683
0.240167	0.256024	0.256802	0.258244	0.258363	0.258521	0.258521	0.259707	0.264013	0.265505	0.266217	0.266995	0.266995	0.266995	0.267992	0.267992	0.268214	0.26877	0.26877	0.269825	0.269825	0.270103	0.270262	0.270262	0.270262	0.273595	0.273847	0.274069	0.27482	0.286095	0.286095	0.286095	0.286095	0.286214	0.286214	0.292198	0.300294	0.300294	0.300294	0.300294	0.300294	0.300294	0.300294	0.304063	0.304397	0.315849	0.315849	0.315849	0.315849	0.315849
0.236199	0.236199	0.236754	0.238037	0.24922	0.249378	0.249378	0.250101	0.258907	0.26478	0.264992	0.273148	0.279259	0.279815	0.280026	0.280026	0.28036	0.281944	0.281944	0.283929	0.284087	0.284746	0.285127	0.289063	0.289063	0.289063	0.289183	0.289516	0.289738	0.291405	0.291405	0.291405	0.291405	0.291405	0.291405	0.291405	0.291405	0.291405	0.291405	0.291405	0.293627	0.293627	0.293627	0.301619	0.303063	0.303063	0.303286	0.305119	0.305119	0.305119
0.233016	0.23446	0.234683	0.235508	0.236275	0.236434	0.236434	0.236675	0.244426	0.246926	0.247138	0.260664	0.260664	0.26122	0.261971	0.26213	0.262685	0.268603	0.268603	0.270492	0.271825	0.272698	0.273476	0.27581	0.27581	0.27581	0.28446	0.28446	0.284794	0.289571	0.289571	0.289571	0.289571	0.289571	0.289571	0.289952	0.300175	0.300175	0.300333	0.300333	0.300333	0.300333	0.300333	0.300333	0.300333	0.300333	0.300333	0.300333	0.300333	0.300333
0.237892	0.239558	0.23978	0.240344	0.240556	0.240714	0.241214	0.241593	0.243889	0.24537	0.245767	0.25804	0.25804	0.25804	0.258476	0.258698	0.25981	0.273024	0.273024	0.27569	0.280468	0.282079	0.282905	0.283127	0.283619	0.283619	0.291857	0.293508	0.294444	0.296556	0.296556	0.299889	0.299889	0.300048	0.300048	0.300048	0.305143	0.305143	0.305365	0.305365	0.305365	0.308698	0.308921	0.308921	0.308921	0.308921	0.308921	0.308921	0.308921	0.310032
0.114514	0.156334	0.156334	0.156334	0.156384	0.156384	0.156988	0.156988	0.16101	0.164636	0.164697	0.165115	0.165115	0.165713	0.166277	0.166462	0.170917	0.171533	0.171726	0.172699	0.172699	0.172699	0.173601	0.173693	0.174146	0.174487	0.17741	0.177632	0.177632	0.177937	0.178011	0.178011	0.178011	0.178103	0.178251	0.178474	0.178474	0.178474	0.178474	0.178474	0.178593	0.178833	0.178833	0.178833	0.178833	0.179452	0.181667	0.181667	0.181667	0.181667
0.133078	0.150084	0.150084	0.150084	0.151122	0.151122	0.151733	0.151776	0.15656	0.163273	0.163273	0.164762	0.164762	0.165252	0.165862	0.16615	0.173191	0.17403	0.174215	0.174923	0.174923	0.174923	0.176143	0.176503	0.177598	0.177849	0.179992	0.180444	0.180444	0.180841	0.180841	0.180841	0.180841	0.180915	0.181175	0.181175	0.181175	0.181175	0.181175	0.181249	0.181249	0.181249	0.182344	0.182344	0.182344	0.199333	0.20127	0.20127	0.20127	0.20127
0.153171	0.157413	0.157413	0.157413	0.158841	0.158841	0.15955	0.159601	0.165363	0.176873	0.176873	0.182801	0.182801	0.182968	0.183462	0.183883	0.197078	0.198168	0.198287	0.198601	0.198601	0.198662	0.200408	0.201005	0.20395	0.20395	0.205902	0.206735	0.206735	0.207394	0.207394	0.207394	0.207394	0.207394	0.207725	0.207918	0.207918	0.207918	0.207918	0.208159	0.208159	0.208159	0.209825	0.209825	0.209825	0.216939	0.216939	0.216939	0.216939	0.216939
0.182628	0.182961	0.183035	0.183035	0.184852	0.184852	0.185964	0.186024	0.193912	0.212986	0.213491	0.227262	0.227262	0.227474	0.228103	0.22864	0.228759	0.229876	0.229995	0.230513	0.230513	0.230587	0.231884	0.232643	0.235341	0.235341	0.2355	0.236	0.236	0.236698	0.236698	0.236698	0.236698	0.236772	0.237011	0.237169	0.237169	0.237169	0.237169	0.237262	0.237262	0.240595	0.243484	0.243865	0.243865	0.244421	0.244421	0.244421	0.244421	0.244421
0.167365	0.179137	0.179137	0.179854	0.179915	0.179915	0.180386	0.180386	0.184209	0.186569	0.186643	0.187064	0.187064	0.187929	0.188495	0.188629	0.18869	0.189099	0.189318	0.190604	0.190696	0.190696	0.191688	0.191688	0.191966	0.192458	0.196574	0.196574	0.196574	0.196979	0.197146	0.197146	0.197265	0.197384	0.197384	0.197717	0.197717	0.197717	0.197717	0.197791	0.198783	0.199532	0.199532	0.199743	0.199743	0.208984	0.212698	0.212698	0.212698	0.212698
0.193367	0.19925	0.19925	0.200237	0.200237	0.200237	0.200657	0.200657	0.206166	0.208525	0.2086	0.209274	0.209274	0.210038	0.210767	0.210995	0.211069	0.211503	0.211735	0.212751	0.212751	0.212751	0.214259	0.214259	0.214259	0.214751	0.219095	0.219635	0.219635	0.220146	0.220312	0.220312	0.220312	0.220431	0.220505	0.220505	0.220505	0.220505	0.220505	0.220505	0.222368	0.222913	0.222913	0.22319	0.22319	0.224857	0.224857	0.22495	0.22495	0.22495
0.206264	0.211336	0.211336	0.21278	0.21278	0.2129	0.213187	0.213187	0.21821	0.21921	0.221654	0.22332	0.22332	0.22459	0.225251	0.225611	0.225704	0.226407	0.226659	0.22713	0.22713	0.22713	0.229664	0.229738	0.234341	0.234341	0.236865	0.238302	0.238302	0.239616	0.23969	0.23969	0.23969	0.239783	0.250529	0.250529	0.250529	0.250529	0.250529	0.250529	0.253955	0.254603	0.254603	0.254984	0.254984	0.25554	0.25554	0.255659	0.255659	0.255659
0.234995	0.240832	0.240951	0.243035	0.243035	0.243035	0.243035	0.243035	0.249537	0.250537	0.252648	0.257648	0.257648	0.257648	0.258489	0.259026	0.259146	0.260143	0.260421	0.260918	0.260918	0.260918	0.266511	0.266603	0.271206	0.271206	0.274675	0.275452	0.275452	0.277907	0.277907	0.277907	0.277907	0.278	0.278119	0.2785	0.2785	0.2785	0.2785	0.278593	0.278593	0.278593	0.278593	0.278593	0.287362	0.288474	0.288474	0.288632	0.288632	0.288632
0.19802	0.205276	0.205276	0.205951	0.206025	0.206025	0.206623	0.206623	0.211501	0.215205	0.215298	0.216168	0.216168	0.21748	0.21817	0.218244	0.218318	0.218619	0.218902	0.220624	0.220743	0.220743	0.221614	0.221688	0.222069	0.223069	0.228167	0.228167	0.228167	0.228778	0.229063	0.229063	0.229222	0.229381	0.229381	0.229937	0.230807	0.230807	0.230807	0.230974	0.231354	0.232029	0.232029	0.232029	0.232362	0.234251	0.24264	0.24264	0.24264	0.24264
0.223723	0.228467	0.228467	0.229403	0.229403	0.229403	0.22994	0.22994	0.238987	0.242691	0.242784	0.243831	0.243831	0.244971	0.245754	0.245921	0.246013	0.246447	0.246743	0.248225	0.248225	0.248225	0.249585	0.249585	0.249585	0.250696	0.254918	0.255974	0.255974	0.257056	0.257267	0.257267	0.257267	0.257426	0.260759	0.260759	0.262185	0.262185	0.262185	0.262278	0.263333	0.263796	0.263796	0.263796	0.264352	0.264907	0.264907	0.264907	0.264907	0.264907
0.243793	0.249342	0.249342	0.250686	0.250686	0.250844	0.251204	0.251204	0.255593	0.257074	0.260635	0.262635	0.262635	0.26819	0.268836	0.269048	0.269167	0.26987	0.270185	0.270794	0.270794	0.270886	0.273254	0.273254	0.28281	0.283365	0.283698	0.286357	0.286357	0.289304	0.289397	0.289397	0.289397	0.289516	0.289516	0.29023	0.292333	0.292333	0.292333	0.292333	0.294437	0.294529	0.294529	0.294529	0.29564	0.29564	0.29564	0.29564	0.29564	0.29564
0.239819	0.245379	0.245379	0.245379	0.245379	0.246625	0.247429	0.247429	0.251074	0.25363	0.254556	0.254556	0.254556	0.256778	0.257558	0.25777	0.257889	0.258593	0.258844	0.259341	0.259341	0.259434	0.260135	0.260209	0.260209	0.260765	0.260987	0.261328	0.261328	0.265304	0.265304	0.265304	0.265304	0.271175	0.271294	0.271675	0.2735	0.2735	0.2735	0.273593	0.282362	0.283474	0.283474	0.284029	0.284029	0.284029	0.284029	0.304659	0.304659	0.304659
0.255163	0.263807	0.265077	0.26704	0.26704	0.268077	0.268521	0.268521	0.273328	0.275884	0.27681	0.27681	0.27681	0.27681	0.277976	0.278254	0.278413	0.27941	0.279529	0.279992	0.279992	0.280204	0.28114	0.281233	0.281233	0.282344	0.282566	0.28628	0.28628	0.292659	0.292659	0.292659	0.292659	0.292659	0.292659	0.292881	0.296373	0.296373	0.296373	0.296373	0.296373	0.296373	0.296373	0.296373	0.299706	0.310651	0.310651	0.310651	0.310651	0.310651
0.243869	0.24425	0.24425	0.24425	0.24425	0.245935	0.247065	0.254065	0.263249	0.265027	0.266416	0.266416	0.266416	0.266416	0.266976	0.267069	0.267188	0.267622	0.267918	0.268693	0.268693	0.268786	0.268997	0.268997	0.268997	0.269553	0.269886	0.281579	0.281579	0.284526	0.284619	0.284619	0.284619	0.284738	0.284738	0.285452	0.287556	0.287556	0.287556	0.287556	0.289659	0.289751	0.289751	0.289751	0.290862	0.291196	0.291196	0.291196	0.291196	0.291196
0.246647	0.247027	0.252361	0.253704	0.253704	0.255389	0.256519	0.256519	0.260357	0.261468	0.263746	0.263746	0.263746	0.26819	0.268836	0.269048	0.269167	0.26987	0.270185	0.270794	0.270794	0.270886	0.271587	0.271587	0.271587	0.272143	0.272476	0.275135	0.275135	0.278082	0.278175	0.278175	0.278175	0.278294	0.278294	0.279008	0.281111	0.281111	0.281111	0.281111	0.283214	0.283307	0.283307	0.283307	0.284418	0.284418	0.286751	0.286751	0.286751	0.286751
0.236988	0.244945	0.247167	0.248892	0.248892	0.249114	0.249558	0.254558	0.259146	0.260812	0.261738	0.262849	0.262849	0.271516	0.272487	0.272606	0.272765	0.273394	0.273487	0.274161	0.274161	0.274373	0.274651	0.274651	0.274651	0.275762	0.276058	0.276217	0.27887	0.285241	0.285241	0.285241	0.285241	0.285241	0.285241	0.297796	0.301447	0.301447	0.301447	0.301447	0.305828	0.305828	0.31981	0.31981	0.31981	0.31981	0.31981	0.31981	0.31981	0.31981
0.249704	0.249982	0.249982	0.251474	0.251474	0.251808	0.2524	0.252461	0.257418	0.257974	0.257974	0.261307	0.262974	0.263093	0.26369	0.263942	0.264101	0.264534	0.264534	0.265024	0.265116	0.265235	0.265354	0.273058	0.273058	0.273058	0.273392	0.277217	0.281468	0.28646	0.28646	0.28646	0.28646	0.28646	0.28646	0.28646	0.28646	0.28646	0.28646	0.28646	0.291444	0.291444	0.298214	0.29877	0.299325	0.306881	0.306881	0.306881	0.306881	0.306881
0.243048	0.243167	0.243167	0.244434	0.244434	0.244657	0.245027	0.245162	0.249471	0.250185	0.250397	0.251508	0.255952	0.262063	0.262942	0.263061	0.263283	0.263569	0.263569	0.264521	0.26464	0.264918	0.265077	0.268688	0.268688	0.268688	0.269003	0.269225	0.271169	0.282987	0.282987	0.282987	0.282987	0.282987	0.282987	0.282987	0.282987	0.282987	0.282987	0.282987	0.29509	0.29509	0.300841	0.315524	0.316079	0.31719	0.317524	0.317524	0.317524	0.317524
0.248071	0.258349	0.258683	0.259508	0.259786	0.260008	0.260008	0.260249	0.273222	0.273937	0.274214	0.274548	0.274548	0.274548	0.27641	0.27641	0.276743	0.276955	0.276955	0.278161	0.27832	0.278701	0.279812	0.280368	0.280368	0.280368	0.280487	0.28082	0.282034	0.303175	0.303175	0.303175	0.303175	0.303333	0.303333	0.304333	0.304333	0.304333	0.304667	0.304667	0.305	0.305222	0.305222	0.305222	0.305556	0.310659	0.310881	0.310881	0.310881	0.310881
0.244037	0.250233	0.250566	0.25119	0.26632	0.266542	0.266542	0.266847	0.269328	0.271828	0.272106	0.290913	0.290913	0.291802	0.292143	0.292143	0.292698	0.294524	0.294524	0.297302	0.297524	0.29846	0.299571	0.305238	0.305794	0.305794	0.306175	0.30673	0.307341	0.308341	0.308341	0.308341	0.308341	0.308341	0.308341	0.308675	0.308675	0.308675	0.309056	0.309056	0.310325	0.311437	0.311437	0.315881	0.316437	0.316437	0.316437	0.319254	0.319254	0.319254
0.250463	0.25363	0.253963	0.254402	0.259566	0.268161	0.268876	0.269254	0.271944	0.273426	0.273966	0.27646	0.27646	0.27646	0.27877	0.278992	0.280103	0.288016	0.288016	0.307825	0.308159	0.309492	0.317984	0.317984	0.318762	0.318762	0.319206	0.320873	0.32181	0.324365	0.324365	0.324365	0.324365	0.324365	0.324365	0.324698	0.324698	0.324698	0.325143	0.325143	0.329913	0.329913	0.329913	0.329913	0.330246	0.330246	0.330246	0.330246	0.330246	0.330246
0.25984	0.260329	0.260329	0.261842	0.261842	0.263509	0.264342	0.264537	0.268558	0.268939	0.268939	0.268939	0.268939	0.269098	0.271894	0.272116	0.272339	0.272505	0.272505	0.273283	0.273402	0.273561	0.278005	0.278005	0.281831	0.281831	0.281831	0.289942	0.297344	0.299667	0.299667	0.299667	0.299667	0.299667	0.302251	0.305029	0.305029	0.305029	0.30614	0.30614	0.309474	0.309474	0.311725	0.319836	0.320947	0.322614	0.324503	0.325995	0.325995	0.325995
0.254537	0.254749	0.254749	0.255929	0.255929	0.258262	0.258762	0.259003	0.267063	0.267563	0.267841	0.268127	0.268127	0.270683	0.272989	0.273148	0.273481	0.273481	0.273481	0.274577	0.274735	0.275116	0.277005	0.277005	0.277005	0.277005	0.277124	0.277458	0.280971	0.283892	0.283892	0.283892	0.283892	0.283892	0.283892	0.285447	0.285447	0.285447	0.286122	0.286122	0.287233	0.303508	0.306333	0.306333	0.306889	0.307444	0.308492	0.309048	0.309048	0.309048
0.270108	0.274534	0.27509	0.275653	0.276034	0.281368	0.281368	0.281746	0.284013	0.284513	0.284894	0.287143	0.287143	0.287143	0.289532	0.289532	0.290087	0.295643	0.295643	0.297198	0.297421	0.297976	0.299357	0.299357	0.300468	0.300468	0.300627	0.301183	0.301794	0.306333	0.306333	0.306333	0.306333	0.306333	0.306333	0.306667	0.306667	0.306667	0.307159	0.307159	0.316881	0.316881	0.319706	0.319706	0.319706	0.320262	0.320262	0.320817	0.320817	0.320817
0.257826	0.263836	0.264392	0.264831	0.281175	0.281508	0.281508	0.281997	0.283354	0.284836	0.285217	0.288294	0.288294	0.291294	0.291635	0.291635	0.29219	0.292746	0.292746	0.292968	0.29319	0.294349	0.305651	0.305651	0.306429	0.306429	0.310984	0.313762	0.313762	0.324643	0.324643	0.329087	0.329087	0.32931	0.32931	0.32931	0.329643	0.329643	0.329643	0.329643	0.330198	0.331643	0.331976	0.331976	0.331976	0.334587	0.334587	0.334587	0.334587	0.334587
0.23403	0.234408	0.234408	0.23612	0.23612	0.23739	0.238223	0.238418	0.241024	0.241302	0.242228	0.242228	0.242228	0.242386	0.245169	0.245392	0.24555	0.245624	0.245624	0.254283	0.254283	0.254561	0.254561	0.254561	0.265942	0.265942	0.265942	0.267053	0.276288	0.277302	0.277302	0.277302	0.277302	0.277302	0.279886	0.282664	0.282664	0.282664	0.283775	0.283775	0.283775	0.283775	0.284712	0.287981	0.289093	0.29714	0.29714	0.298077	0.298077	0.298077
0.24694	0.247106	0.247106	0.249212	0.249212	0.249212	0.249212	0.249513	0.254098	0.254468	0.255786	0.258571	0.258571	0.260016	0.262045	0.262601	0.262601	0.268267	0.268267	0.269299	0.269458	0.26968	0.270132	0.270132	0.277632	0.277632	0.277632	0.289577	0.293122	0.30255	0.30255	0.30255	0.30255	0.30255	0.308349	0.308905	0.308905	0.308905	0.30946	0.30946	0.310571	0.310571	0.311508	0.316111	0.316111	0.317	0.317873	0.320095	0.320095	0.320095
0.269408	0.272085	0.273196	0.274746	0.275746	0.276302	0.276302	0.27668	0.27909	0.27946	0.280016	0.297627	0.297627	0.297627	0.29919	0.29919	0.29919	0.300079	0.300079	0.30719	0.307413	0.307746	0.30846	0.30846	0.311849	0.311849	0.312183	0.321341	0.321952	0.323492	0.323492	0.323492	0.323492	0.323492	0.334643	0.335198	0.335198	0.335198	0.335532	0.335532	0.338087	0.341421	0.341421	0.341421	0.341754	0.341754	0.342254	0.343143	0.343143	0.343143
0.254601	0.255114	0.255114	0.258022	0.258022	0.258022	0.258022	0.258323	0.261215	0.261426	0.264974	0.266942	0.266942	0.267164	0.270175	0.271063	0.271286	0.272952	0.272952	0.277791	0.277791	0.278172	0.278291	0.278291	0.279664	0.279664	0.279664	0.279997	0.292815	0.293794	0.293794	0.293794	0.293794	0.293794	0.293794	0.294016	0.294016	0.294016	0.294016	0.295349	0.295683	0.296238	0.296897	0.296897	0.296897	0.297571	0.297571	0.304016	0.304016	0.304016
0.261744	0.262045	0.262045	0.263458	0.264013	0.264013	0.264013	0.264452	0.267712	0.267923	0.271749	0.278907	0.278907	0.279844	0.28227	0.282603	0.282937	0.282937	0.282937	0.293095	0.293095	0.293651	0.294365	0.294365	0.294365	0.297476	0.29781	0.302746	0.302746	0.303444	0.303444	0.303444	0.303444	0.303444	0.303444	0.303444	0.304	0.304	0.304	0.306103	0.306659	0.306659	0.306659	0.306659	0.306659	0.321167	0.321167	0.3215	0.322056	0.322056
0.264381	0.271603	0.272715	0.273016	0.276989	0.277545	0.277545	0.278108	0.280201	0.281127	0.288905	0.293947	0.293947	0.293947	0.296955	0.296955	0.297511	0.298399	0.298399	0.298558	0.309241	0.310463	0.311399	0.311399	0.311399	0.311399	0.321603	0.334206	0.334206	0.33854	0.33854	0.33854	0.33854	0.338873	0.338873	0.338873	0.339762	0.339762	0.339762	0.343254	0.343587	0.344698	0.345254	0.345254	0.345254	0.346754	0.346754	0.346754	0.346754	0.346754
0.252882	0.253295	0.253295	0.25554	0.256429	0.256429	0.256429	0.265511	0.269452	0.269619	0.270397	0.27518	0.27518	0.27518	0.276384	0.276939	0.276939	0.277653	0.277653	0.279995	0.281265	0.281265	0.281884	0.281884	0.282979	0.293063	0.305905	0.30646	0.30646	0.319532	0.319532	0.319532	0.319532	0.319532	0.319532	0.319532	0.321198	0.321198	0.321198	0.323302	0.323857	0.323857	0.325508	0.338833	0.338833	0.339508	0.339508	0.339841	0.339841	0.339841
0.227237	0.233321	0.233321	0.233945	0.234038	0.234408	0.235194	0.23575	0.23785	0.245334	0.245453	0.246498	0.246498	0.24954	0.250503	0.250577	0.250669	0.251003	0.25141	0.253865	0.254024	0.254024	0.254746	0.254839	0.255394	0.257061	0.265201	0.265201	0.265201	0.265698	0.266069	0.266069	0.266291	0.266513	0.267624	0.268735	0.269394	0.269394	0.269394	0.269698	0.269698	0.270688	0.270688	0.270688	0.271021	0.272243	0.272243	0.272243	0.272243	0.272243
0.247686	0.248622	0.248622	0.249559	0.249559	0.250281	0.250818	0.251929	0.25535	0.25785	0.26399	0.265101	0.265101	0.268434	0.268661	0.268754	0.268873	0.269307	0.269714	0.270659	0.270659	0.270751	0.271852	0.271852	0.271852	0.272185	0.272741	0.274685	0.274778	0.27564	0.275852	0.275852	0.275852	0.276011	0.277013	0.277132	0.278624	0.278624	0.278624	0.278717	0.278929	0.279048	0.279048	0.279048	0.279603	0.279937	0.285492	0.285611	0.285611	0.285611
0.230919	0.240985	0.241874	0.242312	0.242432	0.242791	0.24432	0.24432	0.24595	0.247061	0.247339	0.251294	0.251294	0.25423	0.258831	0.258831	0.258831	0.25919	0.262921	0.263857	0.264079	0.264079	0.26446	0.265942	0.266061	0.266616	0.269376	0.271201	0.271201	0.272257	0.272257	0.272257	0.272257	0.272257	0.272812	0.278034	0.278415	0.278415	0.286526	0.287452	0.28773	0.287952	0.289431	0.29032	0.29032	0.290876	0.290876	0.291431	0.302082	0.302082
0.242144	0.243358	0.245025	0.245649	0.245649	0.246353	0.247065	0.247065	0.250601	0.250601	0.269034	0.271257	0.271257	0.271257	0.271331	0.271405	0.271405	0.271783	0.272413	0.274841	0.275138	0.275138	0.279775	0.28209	0.283098	0.283098	0.284209	0.28459	0.28459	0.285667	0.286037	0.286037	0.286037	0.286259	0.286259	0.296545	0.300259	0.300259	0.300259	0.301026	0.301423	0.301804	0.304294	0.304294	0.304294	0.304627	0.304627	0.305738	0.305738	0.305738
0.241585	0.242244	0.251022	0.251958	0.251958	0.254892	0.256437	0.256437	0.259267	0.259823	0.26399	0.26399	0.26399	0.26399	0.264217	0.26431	0.264429	0.264862	0.26527	0.266214	0.266214	0.266307	0.266519	0.273455	0.274344	0.274344	0.274899	0.275955	0.276048	0.279124	0.279336	0.279336	0.279336	0.279495	0.279495	0.281661	0.281661	0.281661	0.281661	0.281754	0.293735	0.293854	0.293854	0.293854	0.29441	0.294632	0.296966	0.297243	0.297243	0.297243
0.262472	0.26313	0.26313	0.264067	0.264067	0.267215	0.26876	0.268821	0.271093	0.271648	0.271648	0.271648	0.272537	0.272696	0.273201	0.273516	0.273675	0.274108	0.274442	0.274971	0.275063	0.275183	0.275302	0.275302	0.283413	0.283413	0.283413	0.287794	0.287913	0.288942	0.288942	0.288942	0.288942	0.288942	0.290643	0.308976	0.310421	0.310421	0.310421	0.310513	0.310513	0.310632	0.315151	0.315151	0.315151	0.315151	0.317484	0.321095	0.321095	0.321095
0.247421	0.248577	0.248577	0.249847	0.249966	0.254767	0.255323	0.256775	0.268558	0.268558	0.280894	0.286526	0.286526	0.286526	0.286526	0.286526	0.286526	0.290304	0.291582	0.293249	0.293897	0.293897	0.294397	0.295786	0.295944	0.295944	0.295944	0.295944	0.295944	0.297397	0.297989	0.297989	0.298323	0.298656	0.298656	0.311021	0.319653	0.319653	0.319653	0.320762	0.321302	0.321857	0.323151	0.32404	0.32404	0.324262	0.324262	0.325929	0.325929	0.325929
0.254567	0.255437	0.255437	0.255876	0.255995	0.256921	0.258331	0.259876	0.263961	0.263961	0.264278	0.264659	0.26504	0.26504	0.277481	0.277481	0.277601	0.284415	0.287138	0.288249	0.288675	0.288675	0.289175	0.289294	0.289452	0.289452	0.289611	0.291278	0.291278	0.292111	0.292111	0.292111	0.292111	0.292111	0.292111	0.294	0.294	0.294	0.294	0.294556	0.297889	0.298603	0.31404	0.314929	0.314929	0.315151	0.315151	0.315706	0.315706	0.315706
0.25821	0.25908	0.25908	0.259704	0.259704	0.264133	0.266394	0.266394	0.268765	0.269146	0.269971	0.269971	0.270526	0.270749	0.270823	0.271156	0.271275	0.271442	0.272071	0.27722	0.27722	0.277431	0.285704	0.285704	0.291037	0.291037	0.291037	0.292862	0.292981	0.294082	0.294082	0.294082	0.294082	0.294082	0.295571	0.311111	0.311111	0.311111	0.314444	0.314749	0.314749	0.315622	0.317992	0.319659	0.319659	0.319881	0.319881	0.320992	0.320992	0.320992
0.246183	0.246673	0.246673	0.248236	0.248236	0.249506	0.250339	0.25045	0.253667	0.254048	0.254207	0.26154	0.262429	0.262588	0.262722	0.262945	0.263103	0.263331	0.263331	0.263952	0.264045	0.264164	0.264164	0.264164	0.269656	0.269656	0.269656	0.27037	0.278093	0.279193	0.279193	0.279193	0.279193	0.279193	0.280683	0.291952	0.291952	0.291952	0.291952	0.291952	0.29223	0.29223	0.294693	0.294693	0.295804	0.298804	0.298804	0.300074	0.300074	0.300074
0.256572	0.257228	0.257228	0.257961	0.258119	0.25923	0.263911	0.2663	0.276376	0.276376	0.27682	0.282177	0.282177	0.282177	0.282177	0.285511	0.285511	0.303844	0.30813	0.309352	0.31036	0.31036	0.310889	0.311048	0.31127	0.31127	0.318095	0.318095	0.318188	0.31927	0.31927	0.31927	0.319825	0.319825	0.320159	0.321095	0.321095	0.321095	0.321095	0.321984	0.321984	0.323095	0.323754	0.324087	0.334143	0.33619	0.339524	0.339857	0.34319	0.34319
0.265043	0.265699	0.265699	0.266138	0.266296	0.274955	0.279635	0.281747	0.284979	0.285257	0.285701	0.285701	0.285701	0.286034	0.286034	0.28659	0.28659	0.287034	0.288312	0.289201	0.289627	0.289627	0.289746	0.289865	0.29223	0.29223	0.295995	0.29955	0.29955	0.300807	0.300807	0.300807	0.300807	0.300807	0.300807	0.316143	0.316143	0.316143	0.316143	0.316143	0.316143	0.317254	0.318548	0.319437	0.319437	0.320706	0.320706	0.326262	0.326262	0.326262
0.264313	0.264969	0.264969	0.267125	0.267125	0.268951	0.270221	0.270416	0.273363	0.27364	0.274789	0.274789	0.274789	0.275011	0.280627	0.28096	0.281119	0.281193	0.281193	0.284082	0.284082	0.28436	0.28436	0.28436	0.286566	0.286566	0.286566	0.286788	0.300884	0.302362	0.302362	0.302362	0.302362	0.302362	0.302362	0.302902	0.302902	0.302902	0.302902	0.303706	0.305476	0.30581	0.307103	0.310373	0.314817	0.315865	0.316976	0.317532	0.317532	0.317532
0.247937	0.248728	0.248728	0.24908	0.249302	0.262204	0.266212	0.266212	0.271048	0.280981	0.28187	0.292093	0.292093	0.292093	0.295426	0.295426	0.295426	0.295926	0.301693	0.302582	0.30359	0.30359	0.303841	0.304	0.305714	0.310714	0.318175	0.318508	0.327889	0.331619	0.331619	0.331619	0.331619	0.331619	0.331619	0.332397	0.337397	0.337397	0.337397	0.338508	0.339444	0.34	0.343992	0.345937	0.345937	0.346651	0.346651	0.346984	0.346984	0.346984
0.262866	0.263379	0.263379	0.268731	0.268953	0.268953	0.268953	0.274157	0.276931	0.277143	0.280588	0.282714	0.282714	0.283048	0.283122	0.284788	0.284788	0.286177	0.286177	0.287399	0.288074	0.288074	0.288537	0.288537	0.29041	0.29041	0.299815	0.300148	0.300148	0.301127	0.301127	0.301127	0.301127	0.301127	0.301127	0.301349	0.301349	0.301349	0.301349	0.302683	0.302683	0.303238	0.303897	0.305841	0.310286	0.314333	0.314333	0.314667	0.315778	0.315778
0.262044	0.262837	0.262837	0.263083	0.266194	0.266734	0.267067	0.267067	0.281077	0.281566	0.284455	0.307185	0.307185	0.307185	0.307278	0.307278	0.307278	0.313548	0.313548	0.314222	0.316048	0.316048	0.316667	0.316667	0.317222	0.317222	0.320278	0.320278	0.326841	0.328016	0.328016	0.328016	0.329127	0.329127	0.329349	0.337833	0.337833	0.337833	0.337833	0.337833	0.338389	0.340389	0.341048	0.341048	0.341048	0.34454	0.34454	0.344873	0.345984	0.345984
0.185991	0.185991	0.186065	0.186065	0.18767	0.188133	0.188318	0.188619	0.198637	0.198967	0.199314	0.206617	0.206617	0.208376	0.209527	0.211317	0.211317	0.213587	0.21381	0.228664	0.228886	0.228886	0.239124	0.240135	0.247183	0.247183	0.247421	0.24754	0.24754	0.248429	0.248429	0.248429	0.248429	0.248429	0.249587	0.249958	0.249958	0.249958	0.249958	0.25054	0.250762	0.250762	0.251651	0.251651	0.251651	0.251984	0.251984	0.251984	0.251984	0.251984
0.164969	0.164969	0.16503	0.186314	0.187737	0.188099	0.188234	0.188834	0.203725	0.204096	0.204442	0.214376	0.214376	0.219931	0.221646	0.224524	0.225635	0.229063	0.229397	0.229471	0.22963	0.22963	0.238995	0.240011	0.240011	0.240011	0.240381	0.240807	0.240807	0.242696	0.242696	0.242696	0.242696	0.244362	0.246344	0.247056	0.247056	0.247056	0.247056	0.247926	0.248259	0.248259	0.254032	0.254032	0.254032	0.255365	0.255365	0.255365	0.255365	0.255365
0.153676	0.153676	0.153727	0.166145	0.16706	0.167255	0.167316	0.168546	0.196405	0.196794	0.197021	0.211534	0.211534	0.211534	0.214423	0.21896	0.223008	0.22323	0.224415	0.22472	0.224878	0.224878	0.226082	0.226082	0.226082	0.226082	0.226619	0.226841	0.227119	0.240352	0.240934	0.240934	0.244685	0.245574	0.245574	0.245574	0.245574	0.245574	0.245574	0.245693	0.246193	0.247288	0.24973	0.24973	0.24973	0.250444	0.250444	0.250444	0.250444	0.250444
0.153676	0.153676	0.153727	0.166145	0.16706	0.167255	0.167316	0.168546	0.182752	0.183141	0.183368	0.205979	0.205979	0.205979	0.208868	0.213405	0.21523	0.222452	0.223082	0.223386	0.223545	0.223545	0.243407	0.244981	0.244981	0.244981	0.245693	0.249249	0.249249	0.253907	0.253907	0.253907	0.253907	0.254796	0.257788	0.25878	0.25878	0.25878	0.25878	0.260272	0.260828	0.260828	0.26327	0.26327	0.26327	0.263984	0.263984	0.263984	0.263984	0.263984
0.149138	0.149138	0.149138	0.157268	0.157868	0.157929	0.157929	0.160125	0.172721	0.173411	0.173546	0.221061	0.221061	0.221061	0.227505	0.236201	0.236701	0.237201	0.239294	0.239876	0.240098	0.240098	0.241868	0.241868	0.241868	0.241868	0.242672	0.242831	0.243212	0.24337	0.244426	0.244426	0.252029	0.252585	0.252585	0.252918	0.253011	0.253011	0.253011	0.253169	0.25477	0.256156	0.257516	0.257516	0.257516	0.257857	0.257857	0.257857	0.257857	0.257857
0.137896	0.137896	0.138173	0.138722	0.138722	0.138722	0.139215	0.139609	0.206241	0.206407	0.206574	0.208056	0.208056	0.214167	0.2155	0.2155	0.216214	0.216714	0.216873	0.21704	0.217198	0.217198	0.217198	0.218362	0.218362	0.218362	0.218899	0.219122	0.219122	0.232963	0.232963	0.232963	0.232963	0.233852	0.234185	0.234675	0.234675	0.234675	0.234675	0.234675	0.234675	0.235534	0.238032	0.238032	0.238032	0.23819	0.23819	0.23819	0.23819	0.23819
0.159197	0.159197	0.159578	0.160253	0.160253	0.160253	0.16085	0.161348	0.206037	0.206333	0.206407	0.209489	0.209489	0.212267	0.213156	0.213156	0.218101	0.218981	0.219204	0.219952	0.220175	0.220175	0.220397	0.221971	0.221971	0.221971	0.222775	0.228601	0.228601	0.256738	0.256738	0.256738	0.256738	0.257294	0.257849	0.258508	0.258627	0.258627	0.258627	0.258627	0.259008	0.260167	0.260786	0.260786	0.260786	0.260905	0.260905	0.260905	0.260905	0.260905
0.190298	0.190298	0.190854	0.191705	0.191705	0.191705	0.192445	0.193093	0.23381	0.234365	0.234365	0.247688	0.247688	0.248021	0.249688	0.249688	0.250058	0.251474	0.251807	0.252889	0.253222	0.253222	0.264386	0.266656	0.266656	0.266656	0.267952	0.268111	0.268111	0.268492	0.268492	0.268492	0.268492	0.269048	0.274206	0.275698	0.275817	0.275817	0.275817	0.275817	0.276929	0.278222	0.279238	0.279238	0.279238	0.279579	0.279579	0.279579	0.279579	0.279579
0.193988	0.193988	0.194544	0.195395	0.195395	0.195395	0.196136	0.196784	0.207563	0.208119	0.219519	0.226058	0.226058	0.226836	0.227466	0.240751	0.241122	0.244267	0.244386	0.247622	0.247622	0.247622	0.250317	0.250317	0.250437	0.250437	0.250862	0.250981	0.250981	0.250981	0.250981	0.250981	0.260767	0.261148	0.261148	0.262378	0.262537	0.262537	0.262537	0.265222	0.267365	0.276032	0.276429	0.276429	0.276429	0.276521	0.276521	0.276521	0.276521	0.276521
0.196281	0.19717	0.199328	0.199767	0.200738	0.200857	0.201135	0.201513	0.203172	0.204172	0.204384	0.212992	0.212992	0.212992	0.213389	0.213611	0.213611	0.216111	0.216111	0.216333	0.218	0.219085	0.219743	0.219902	0.220243	0.220243	0.225389	0.2265	0.226833	0.249651	0.252333	0.253444	0.253444	0.253563	0.253897	0.254056	0.259246	0.259246	0.259246	0.259246	0.259246	0.259857	0.259857	0.259857	0.272619	0.272619	0.272619	0.272619	0.272619	0.272619
0.205956	0.211379	0.216379	0.21668	0.218188	0.220781	0.221162	0.222939	0.225844	0.226571	0.22796	0.232325	0.232325	0.232325	0.232825	0.233159	0.233159	0.23377	0.23377	0.234484	0.234484	0.236095	0.236929	0.236929	0.23731	0.23731	0.240706	0.240706	0.241262	0.256325	0.260937	0.260937	0.260937	0.260937	0.261492	0.261492	0.264698	0.264698	0.264698	0.264698	0.264698	0.271349	0.271508	0.271508	0.271508	0.271508	0.271508	0.271508	0.271508	0.271508
0.215173	0.215173	0.215332	0.215527	0.216249	0.220985	0.221366	0.223709	0.230456	0.230733	0.230956	0.236096	0.236096	0.236096	0.236651	0.237207	0.253683	0.256294	0.256849	0.257524	0.257524	0.257524	0.259579	0.259579	0.260183	0.260183	0.263016	0.264619	0.26573	0.27937	0.27937	0.279529	0.279529	0.27991	0.27991	0.280847	0.282471	0.282471	0.282471	0.282471	0.283185	0.285899	0.286058	0.286058	0.286058	0.286151	0.286151	0.287262	0.287262	0.287262
0.233334	0.233334	0.233493	0.233567	0.234122	0.238572	0.238953	0.241768	0.254648	0.254807	0.254807	0.262241	0.262241	0.262399	0.263288	0.264399	0.264685	0.267082	0.267638	0.26863	0.269185	0.269185	0.275	0.275	0.275	0.275	0.277259	0.277378	0.277378	0.278593	0.278593	0.278593	0.278593	0.278974	0.278974	0.27991	0.282569	0.282569	0.282569	0.282569	0.287013	0.293616	0.293775	0.293775	0.293775	0.293868	0.293868	0.297201	0.297201	0.297201
0.247212	0.257418	0.257418	0.257796	0.258312	0.262312	0.263026	0.265415	0.268878	0.269878	0.272418	0.277823	0.277823	0.277823	0.278362	0.278696	0.282029	0.282966	0.282966	0.298458	0.299013	0.299013	0.29995	0.29995	0.300664	0.300664	0.305595	0.30904	0.310706	0.315373	0.315373	0.315532	0.315532	0.315532	0.315532	0.315532	0.318143	0.318143	0.318476	0.318476	0.319587	0.319587	0.31981	0.31981	0.323143	0.323143	0.323143	0.323143	0.323143	0.323143
0.248617	0.248617	0.253283	0.253524	0.257424	0.266693	0.267249	0.270297	0.275257	0.275984	0.276365	0.282429	0.282429	0.282429	0.282984	0.28354	0.28354	0.284079	0.284079	0.285571	0.286683	0.289397	0.292286	0.292286	0.292508	0.292508	0.296466	0.296466	0.297577	0.302934	0.312426	0.312426	0.312426	0.312426	0.313537	0.313537	0.313918	0.313918	0.313918	0.313918	0.313918	0.315807	0.316029	0.316029	0.316029	0.316029	0.316029	0.316029	0.316029	0.316029
0.25626	0.256334	0.256334	0.256408	0.25662	0.25662	0.25662	0.259434	0.263702	0.263979	0.265953	0.272508	0.272508	0.272508	0.272961	0.274072	0.274299	0.288265	0.289376	0.303111	0.304222	0.304222	0.306159	0.306159	0.306937	0.306937	0.308529	0.311307	0.315529	0.318085	0.318085	0.318307	0.318307	0.318307	0.318307	0.319974	0.321505	0.321505	0.322061	0.331093	0.331807	0.332918	0.33314	0.33314	0.334251	0.334251	0.334251	0.334251	0.334251	0.334251
0.146942	0.146942	0.146942	0.152189	0.15243	0.152491	0.152565	0.156384	0.161975	0.163369	0.16343	0.18503	0.18503	0.185257	0.185257	0.18863	0.200931	0.214347	0.21618	0.216511	0.216669	0.216669	0.217661	0.217661	0.217661	0.217661	0.218347	0.219839	0.242455	0.243566	0.243566	0.243566	0.243566	0.244122	0.244122	0.244548	0.244548	0.244548	0.244548	0.249267	0.25022	0.25022	0.251579	0.251579	0.251579	0.252079	0.252079	0.252079	0.252079	0.252079
0.152761	0.152761	0.152761	0.156056	0.156204	0.156399	0.156492	0.162354	0.165327	0.168327	0.168327	0.174536	0.174536	0.174882	0.197521	0.200561	0.200931	0.201228	0.222397	0.222915	0.223074	0.223074	0.225889	0.225889	0.225889	0.225889	0.226444	0.226897	0.227452	0.227571	0.229302	0.229302	0.229302	0.229683	0.230146	0.230571	0.230571	0.230571	0.2375	0.239045	0.240116	0.240116	0.240884	0.240884	0.241106	0.241357	0.241357	0.241357	0.241357	0.241357
0.167157	0.167157	0.167157	0.169256	0.169423	0.169664	0.169783	0.178814	0.181041	0.187819	0.18788	0.188131	0.188131	0.188636	0.19822	0.198775	0.202394	0.210228	0.21068	0.210839	0.210839	0.210839	0.210839	0.210839	0.210839	0.210839	0.211616	0.212624	0.216791	0.224974	0.224974	0.224974	0.224974	0.225354	0.225354	0.225577	0.225577	0.225577	0.225577	0.232243	0.232243	0.232243	0.232944	0.232944	0.232944	0.233315	0.233315	0.233315	0.233315	0.233315
0.15881	0.15881	0.15881	0.160366	0.160533	0.160773	0.160892	0.170109	0.171955	0.171955	0.172016	0.172248	0.172248	0.179582	0.184191	0.184191	0.18553	0.191228	0.19168	0.191997	0.191997	0.191997	0.191997	0.191997	0.191997	0.191997	0.192775	0.193534	0.194164	0.202669	0.202892	0.202892	0.203447	0.203725	0.203937	0.204159	0.204159	0.204159	0.204159	0.210122	0.210122	0.210548	0.210944	0.211063	0.211063	0.211257	0.211257	0.211757	0.211757	0.211757
0.197957	0.198596	0.198596	0.198657	0.198657	0.198824	0.199369	0.199858	0.220148	0.225204	0.225204	0.231188	0.231188	0.232188	0.232743	0.232743	0.233029	0.233196	0.234593	0.235288	0.247288	0.247288	0.255873	0.262725	0.262844	0.262844	0.262844	0.263852	0.269407	0.269407	0.269407	0.269407	0.273852	0.274233	0.274233	0.274907	0.275066	0.275066	0.278399	0.281095	0.282921	0.285053	0.28545	0.28545	0.285783	0.285876	0.285876	0.285876	0.285876	0.285876
0.187301	0.187751	0.187751	0.188068	0.188512	0.188679	0.189605	0.190094	0.20979	0.215956	0.216017	0.219128	0.219128	0.220744	0.220744	0.220744	0.221527	0.222908	0.247061	0.248079	0.248302	0.248302	0.252786	0.252786	0.252786	0.252786	0.253675	0.254323	0.255212	0.255701	0.259571	0.259571	0.262905	0.263183	0.264079	0.264754	0.264754	0.264754	0.264754	0.264754	0.266553	0.268378	0.268616	0.268616	0.268616	0.26869	0.26869	0.26996	0.26996	0.26996
0.198838	0.199145	0.199145	0.199645	0.200089	0.200394	0.200774	0.201264	0.207028	0.213295	0.21343	0.213745	0.213745	0.217916	0.221413	0.221413	0.222752	0.228505	0.229087	0.229532	0.229532	0.229532	0.229532	0.229532	0.229532	0.229532	0.230754	0.231402	0.232458	0.244847	0.245561	0.245561	0.246672	0.24695	0.247228	0.247561	0.247561	0.247561	0.247561	0.247894	0.247894	0.248902	0.249206	0.249365	0.249365	0.249558	0.249558	0.250392	0.250392	0.250392
0.188548	0.188609	0.188609	0.189688	0.189973	0.190278	0.190436	0.206311	0.20848	0.20848	0.208615	0.208837	0.208837	0.209676	0.213858	0.214413	0.215752	0.221505	0.222087	0.222532	0.222532	0.222532	0.222532	0.222532	0.222532	0.222532	0.223754	0.224735	0.225791	0.23818	0.238894	0.238894	0.23945	0.239728	0.240005	0.240339	0.240339	0.240339	0.240339	0.252265	0.252265	0.252384	0.252595	0.252754	0.252754	0.252873	0.252873	0.253706	0.253706	0.253706
0.233966	0.233966	0.234855	0.236027	0.236027	0.236027	0.236969	0.239146	0.249402	0.249958	0.251077	0.25795	0.25795	0.258283	0.258931	0.265042	0.265328	0.272185	0.272741	0.279296	0.28263	0.28263	0.288008	0.291659	0.291817	0.291817	0.292807	0.292926	0.294593	0.294593	0.294593	0.294593	0.294593	0.294974	0.306974	0.309688	0.310069	0.310069	0.31118	0.31545	0.31595	0.31787	0.318029	0.318029	0.318585	0.318677	0.318677	0.318677	0.318677	0.318677
0.230808	0.231598	0.231598	0.231598	0.231598	0.23181	0.232511	0.235212	0.244215	0.253596	0.257003	0.260884	0.260884	0.262167	0.262167	0.268474	0.268759	0.270955	0.272437	0.273926	0.274259	0.274259	0.285066	0.285066	0.285066	0.285066	0.286066	0.286159	0.28727	0.28814	0.29014	0.29014	0.29014	0.290418	0.291741	0.294455	0.294455	0.294455	0.294455	0.294455	0.299034	0.300701	0.30086	0.30086	0.30086	0.300934	0.300934	0.307759	0.307759	0.307759
0.221568	0.222244	0.222244	0.222305	0.223431	0.223643	0.2249	0.228974	0.235845	0.235845	0.235919	0.239522	0.239522	0.240249	0.240249	0.258297	0.258524	0.258736	0.261328	0.265524	0.265524	0.269125	0.272926	0.287503	0.291217	0.291217	0.291376	0.293135	0.294246	0.295116	0.295116	0.295116	0.296783	0.297061	0.302394	0.302672	0.302672	0.302672	0.302672	0.303005	0.306479	0.310238	0.310397	0.310397	0.310397	0.310397	0.310397	0.314111	0.314111	0.314111
0.231814	0.232501	0.232501	0.232635	0.23345	0.233847	0.234403	0.242726	0.246789	0.246882	0.247048	0.248649	0.248649	0.249895	0.249895	0.251006	0.251696	0.256003	0.262114	0.26278	0.26278	0.26278	0.26278	0.26278	0.26278	0.26278	0.265122	0.266307	0.268185	0.268767	0.274667	0.274667	0.275778	0.275989	0.276701	0.277376	0.277376	0.277376	0.277376	0.277376	0.277376	0.277534	0.277534	0.277534	0.277534	0.277534	0.277534	0.278923	0.278923	0.278923
0.2146	0.214899	0.214899	0.215399	0.215843	0.21624	0.216462	0.21674	0.220345	0.220419	0.220647	0.220647	0.220647	0.221892	0.224059	0.224614	0.225304	0.228796	0.229574	0.23013	0.23013	0.23013	0.23013	0.23013	0.23013	0.23013	0.233019	0.234204	0.23646	0.261317	0.262032	0.262032	0.262587	0.262799	0.262799	0.263132	0.263132	0.263132	0.263132	0.263688	0.263688	0.263807	0.263899	0.26428	0.26428	0.26428	0.26428	0.265114	0.265114	0.265114
0.263381	0.264384	0.264384	0.264384	0.264384	0.264596	0.264596	0.268003	0.272413	0.272413	0.272413	0.27835	0.27835	0.27885	0.279183	0.279183	0.27941	0.286513	0.287069	0.289172	0.289728	0.289728	0.293161	0.293161	0.293161	0.293161	0.295439	0.295439	0.295995	0.297937	0.302937	0.302937	0.302937	0.303095	0.306429	0.307873	0.316675	0.316675	0.316675	0.316675	0.316675	0.320548	0.320548	0.320548	0.320548	0.320548	0.320548	0.328894	0.329053	0.329053
0.249334	0.250124	0.251791	0.25331	0.254932	0.254932	0.257289	0.26054	0.264834	0.264953	0.265045	0.269038	0.269038	0.269038	0.269371	0.269371	0.269598	0.273598	0.274154	0.276161	0.276161	0.276161	0.279495	0.279495	0.280384	0.280384	0.283265	0.283357	0.298487	0.298487	0.298487	0.29882	0.29882	0.299098	0.299098	0.30363	0.304619	0.304619	0.304619	0.308286	0.314119	0.314119	0.314278	0.314278	0.314833	0.314907	0.314907	0.314907	0.314907	0.314907
0.263217	0.264051	0.264051	0.264051	0.265612	0.26589	0.267715	0.271993	0.272945	0.273157	0.274361	0.276786	0.276786	0.278032	0.278032	0.281117	0.281344	0.285225	0.28628	0.287169	0.287169	0.287169	0.287169	0.287169	0.287169	0.287169	0.288439	0.288439	0.288995	0.290354	0.292354	0.292354	0.292354	0.292474	0.302606	0.307138	0.307138	0.307138	0.307138	0.307471	0.30759	0.311571	0.31173	0.31173	0.31173	0.31173	0.31173	0.314111	0.314111	0.314111
0.255532	0.257347	0.25768	0.257981	0.264804	0.265026	0.265741	0.266304	0.269767	0.270767	0.271307	0.275331	0.275331	0.278331	0.27887	0.279204	0.279204	0.29968	0.29968	0.304267	0.310966	0.314235	0.318458	0.318458	0.31868	0.31868	0.326032	0.326032	0.326032	0.331746	0.331746	0.331746	0.331746	0.331746	0.331746	0.332079	0.332079	0.332079	0.332079	0.332079	0.33319	0.333746	0.333746	0.333746	0.333746	0.333746	0.333746	0.333746	0.333968	0.333968
0.263622	0.263715	0.263715	0.263955	0.264471	0.264471	0.265027	0.268074	0.26932	0.270048	0.273706	0.278429	0.278429	0.278429	0.27881	0.279365	0.279365	0.279746	0.280857	0.281016	0.281571	0.284286	0.284841	0.284841	0.285063	0.285063	0.289466	0.293759	0.295426	0.298696	0.298696	0.298854	0.298854	0.298854	0.298854	0.29941	0.299632	0.299632	0.299966	0.299966	0.300188	0.301854	0.302077	0.30505	0.306384	0.306384	0.306503	0.321058	0.321058	0.321058
0.267109	0.268519	0.270186	0.27026	0.274704	0.274704	0.274704	0.278223	0.279784	0.280011	0.280011	0.288836	0.289773	0.289773	0.289995	0.289995	0.289995	0.299952	0.300286	0.301937	0.303048	0.31027	0.311937	0.311937	0.31227	0.31227	0.316513	0.316513	0.316847	0.322537	0.322537	0.322759	0.322759	0.322759	0.322759	0.322759	0.32314	0.32314	0.32314	0.32314	0.332807	0.334474	0.334696	0.334696	0.334696	0.334696	0.334696	0.334696	0.334696	0.334696
0.272013	0.273109	0.273109	0.273109	0.275717	0.275717	0.277384	0.281514	0.283881	0.284437	0.284993	0.290156	0.290156	0.290156	0.290156	0.290156	0.290156	0.300696	0.301029	0.302363	0.302363	0.302363	0.312026	0.312026	0.312915	0.312915	0.314278	0.320722	0.321278	0.324238	0.324238	0.324571	0.324571	0.324571	0.333317	0.339429	0.339429	0.339429	0.339429	0.339429	0.339587	0.339921	0.339921	0.339921	0.340476	0.340476	0.340476	0.340476	0.340635	0.340635
0.256643	0.258458	0.258791	0.259093	0.262582	0.262804	0.263519	0.264082	0.265611	0.266611	0.280492	0.284505	0.284505	0.287505	0.287886	0.28822	0.289331	0.289886	0.289886	0.290045	0.298093	0.30014	0.301029	0.301029	0.301251	0.301251	0.308492	0.321317	0.322254	0.327921	0.327921	0.327921	0.327921	0.328143	0.328143	0.328143	0.328476	0.328476	0.328698	0.328698	0.329032	0.330143	0.330476	0.336865	0.337198	0.337198	0.337357	0.34196	0.34196	0.346405
0.276196	0.28513	0.28513	0.28537	0.286069	0.291624	0.292735	0.297212	0.301045	0.301331	0.302108	0.307807	0.307807	0.307807	0.308029	0.308029	0.308029	0.308807	0.308807	0.318458	0.321791	0.32468	0.325235	0.325235	0.325235	0.325235	0.329717	0.338828	0.338828	0.340272	0.340272	0.340495	0.340495	0.340495	0.340495	0.340495	0.34105	0.34105	0.34105	0.348606	0.351376	0.351376	0.351709	0.351709	0.353042	0.353042	0.353042	0.353042	0.353042	0.353042
0.269924	0.271241	0.271575	0.271649	0.275781	0.276003	0.28482	0.289619	0.289924	0.290651	0.292317	0.296563	0.296563	0.296563	0.296563	0.296563	0.296563	0.307333	0.310667	0.311778	0.312333	0.313444	0.316317	0.316317	0.316651	0.316651	0.325384	0.32705	0.327384	0.331511	0.331511	0.331733	0.331733	0.331733	0.334892	0.336114	0.336114	0.336114	0.336114	0.336336	0.336558	0.339669	0.339669	0.339669	0.339669	0.339669	0.339669	0.339669	0.339892	0.339892
0.252942	0.254038	0.255482	0.255543	0.271532	0.271532	0.271532	0.273717	0.274273	0.277	0.277675	0.283426	0.284871	0.284871	0.284871	0.287601	0.287601	0.291315	0.291648	0.291648	0.291648	0.293648	0.293648	0.293648	0.294204	0.294204	0.296468	0.314349	0.314683	0.320222	0.320222	0.320556	0.320556	0.320556	0.323095	0.323095	0.32754	0.32754	0.32754	0.32754	0.329442	0.333442	0.333442	0.333442	0.334156	0.334156	0.334156	0.334156	0.334378	0.334378
0.286471	0.289148	0.289704	0.290082	0.29078	0.291114	0.292225	0.292788	0.295754	0.296124	0.296902	0.300915	0.300915	0.300915	0.303852	0.303852	0.303852	0.304407	0.304407	0.313455	0.313455	0.314677	0.315058	0.32554	0.32554	0.326984	0.327429	0.32854	0.32854	0.329317	0.329317	0.329317	0.341817	0.341817	0.341817	0.342373	0.342373	0.342373	0.342373	0.345865	0.350357	0.350357	0.350357	0.350357	0.35069	0.35069	0.35069	0.35069	0.351024	0.351024
0.268069	0.269884	0.270439	0.27068	0.285241	0.285574	0.286685	0.287437	0.289958	0.290958	0.291735	0.295537	0.295537	0.302315	0.302696	0.302696	0.302696	0.306918	0.306918	0.307077	0.323558	0.325336	0.331272	0.331272	0.331606	0.331606	0.333143	0.333698	0.333921	0.339413	0.339413	0.339413	0.339413	0.339413	0.34619	0.346746	0.346746	0.346746	0.346746	0.346746	0.347079	0.34819	0.34819	0.34819	0.34819	0.34969	0.34969	0.34969	0.350024	0.350024
0.256652	0.261199	0.261533	0.261728	0.266162	0.268384	0.268384	0.27286	0.27409	0.27604	0.276929	0.287405	0.287405	0.287405	0.287563	0.288119	0.288119	0.288897	0.289119	0.290349	0.290349	0.29146	0.291841	0.291841	0.292175	0.292175	0.293386	0.293386	0.293608	0.297505	0.297505	0.297728	0.297728	0.297728	0.300886	0.318204	0.318204	0.318204	0.318204	0.318426	0.319759	0.32287	0.32287	0.32287	0.323426	0.324336	0.324336	0.327669	0.327892	0.327892
0.249146	0.250546	0.251101	0.252051	0.254921	0.254921	0.254921	0.254921	0.255321	0.257048	0.272362	0.273275	0.273275	0.273275	0.286265	0.287889	0.287889	0.300611	0.300833	0.300833	0.300833	0.302833	0.307341	0.310508	0.315508	0.315508	0.318942	0.318942	0.319275	0.319989	0.319989	0.320323	0.320323	0.320323	0.322862	0.325243	0.325243	0.325243	0.325243	0.325577	0.327108	0.327108	0.327108	0.327108	0.327267	0.327267	0.327267	0.327267	0.327489	0.328601
0.273889	0.277529	0.277529	0.277831	0.278831	0.281053	0.291061	0.299664	0.303228	0.303513	0.304735	0.310958	0.310958	0.310958	0.317005	0.317005	0.317005	0.320228	0.320228	0.320347	0.32068	0.321235	0.322728	0.328161	0.329828	0.329828	0.331365	0.331365	0.331587	0.332365	0.332365	0.332365	0.332365	0.332698	0.332698	0.33381	0.33381	0.33381	0.33381	0.33381	0.336079	0.336079	0.336079	0.336079	0.336857	0.336857	0.336857	0.336857	0.33719	0.341635
0.253734	0.256445	0.256445	0.258307	0.259307	0.260529	0.260529	0.260529	0.261659	0.262664	0.263934	0.277265	0.277265	0.287429	0.287429	0.28896	0.28896	0.290627	0.298786	0.298905	0.298905	0.302349	0.304952	0.304952	0.305508	0.305508	0.307275	0.307831	0.308053	0.31195	0.31195	0.312283	0.312283	0.312283	0.315442	0.318553	0.319664	0.319664	0.319664	0.320775	0.320997	0.337868	0.337868	0.338979	0.338979	0.340048	0.340048	0.340048	0.340381	0.340381
0.261593	0.263482	0.266815	0.272117	0.273672	0.274783	0.274783	0.290802	0.293791	0.294077	0.296077	0.313595	0.313595	0.313595	0.315714	0.315714	0.315714	0.319048	0.319048	0.320317	0.324984	0.324984	0.326968	0.326968	0.327857	0.327857	0.329627	0.331675	0.331833	0.332595	0.332595	0.332595	0.335929	0.335929	0.335929	0.337929	0.337929	0.337929	0.337929	0.337929	0.33904	0.340151	0.340151	0.340151	0.340373	0.340492	0.340492	0.340492	0.341048	0.341048
0.247665	0.250871	0.250871	0.259177	0.265955	0.267177	0.275273	0.275897	0.282026	0.282193	0.284796	0.291966	0.291966	0.291966	0.292085	0.292418	0.292418	0.294529	0.294688	0.294807	0.294807	0.294807	0.295085	0.295085	0.295085	0.295085	0.296288	0.304106	0.304265	0.307884	0.307884	0.307884	0.307884	0.308439	0.308439	0.310106	0.310661	0.310661	0.310661	0.310661	0.310661	0.311217	0.311217	0.311217	0.311217	0.312286	0.312286	0.312286	0.312619	0.312619
0.251842	0.252512	0.252512	0.252646	0.253461	0.254001	0.254334	0.254715	0.258874	0.25904	0.259942	0.26086	0.26086	0.262694	0.262694	0.26454	0.265008	0.266063	0.268825	0.269714	0.269714	0.269714	0.269714	0.278812	0.278812	0.278812	0.278931	0.285598	0.286921	0.28741	0.288521	0.288521	0.28941	0.289622	0.290003	0.290558	0.290558	0.290558	0.290558	0.291114	0.291114	0.300751	0.300751	0.300974	0.300974	0.300974	0.300974	0.302362	0.302362	0.302362
0.225913	0.226341	0.226341	0.226658	0.227658	0.228197	0.228419	0.228419	0.235011	0.235085	0.235432	0.23635	0.23635	0.238183	0.238183	0.238739	0.239133	0.241397	0.244714	0.245492	0.245492	0.246381	0.246381	0.246381	0.246381	0.246381	0.257389	0.257722	0.262934	0.26359	0.274042	0.274042	0.274598	0.27469	0.275164	0.275442	0.275442	0.275442	0.275442	0.283704	0.283704	0.283862	0.283862	0.284085	0.284085	0.284085	0.284085	0.284418	0.284418	0.284418
0.248326	0.249437	0.251104	0.252159	0.253781	0.253781	0.253781	0.256652	0.258683	0.26445	0.265654	0.26935	0.26935	0.26935	0.26935	0.276212	0.276439	0.278439	0.278995	0.281003	0.281003	0.298106	0.298661	0.298661	0.310693	0.310693	0.314056	0.314056	0.314611	0.31646	0.31646	0.316794	0.316794	0.316794	0.316794	0.31973	0.31973	0.31973	0.31973	0.31973	0.328548	0.328548	0.32877	0.32877	0.32877	0.32877	0.32877	0.32877	0.32877	0.32877
0.244476	0.245231	0.249675	0.251958	0.253048	0.253048	0.255837	0.256392	0.259913	0.260006	0.260291	0.262321	0.262321	0.262321	0.26645	0.26645	0.266585	0.267418	0.267752	0.270471	0.270471	0.276452	0.27868	0.27868	0.280347	0.280347	0.286934	0.294156	0.294767	0.296034	0.296034	0.29659	0.29659	0.296709	0.297701	0.31086	0.31086	0.31086	0.31086	0.311415	0.311415	0.311638	0.31186	0.312193	0.312526	0.312526	0.312526	0.312526	0.312526	0.312526
0.221023	0.224844	0.234677	0.239931	0.241446	0.24234	0.24234	0.243451	0.245508	0.246146	0.246146	0.247342	0.247342	0.247723	0.249389	0.249389	0.249672	0.250265	0.251154	0.255212	0.255212	0.261185	0.262415	0.264175	0.264175	0.264175	0.264294	0.267183	0.26819	0.275439	0.275439	0.275439	0.275995	0.276087	0.276561	0.277394	0.280728	0.280728	0.280728	0.280728	0.280728	0.280886	0.280886	0.281108	0.281331	0.281405	0.281405	0.281497	0.281497	0.281497
0.255399	0.255928	0.255928	0.255989	0.257504	0.258282	0.258282	0.258282	0.268022	0.268022	0.268934	0.27058	0.27058	0.273519	0.273519	0.274585	0.274868	0.275249	0.277804	0.279138	0.279138	0.281582	0.281804	0.286183	0.286183	0.286183	0.286183	0.286849	0.288315	0.299915	0.30063	0.30063	0.301185	0.301278	0.30137	0.30137	0.30137	0.30137	0.30137	0.302481	0.302481	0.30264	0.30264	0.303196	0.303196	0.30327	0.30327	0.303696	0.303696	0.303696
0.256686	0.258093	0.259204	0.259204	0.261165	0.261165	0.261165	0.261165	0.264757	0.267376	0.269254	0.270654	0.270654	0.270654	0.277635	0.280643	0.280778	0.282707	0.28304	0.285823	0.285823	0.285823	0.285823	0.287146	0.288812	0.288812	0.288812	0.291034	0.291368	0.297399	0.297399	0.297399	0.297399	0.297399	0.300463	0.307685	0.307685	0.307685	0.307685	0.307685	0.308794	0.308794	0.309016	0.309016	0.309468	0.309468	0.309468	0.309468	0.309468	0.309468
0.246523	0.247126	0.247126	0.247126	0.249943	0.250324	0.255477	0.255477	0.263397	0.263564	0.267416	0.268889	0.268889	0.268889	0.271297	0.271297	0.271357	0.272191	0.272413	0.276574	0.276574	0.276574	0.284516	0.284516	0.28896	0.28896	0.28896	0.299627	0.301	0.301963	0.301963	0.301963	0.302519	0.302519	0.303167	0.303167	0.3065	0.3065	0.3065	0.309833	0.309833	0.310056	0.310056	0.310389	0.310611	0.310804	0.310804	0.310804	0.310804	0.310804
0.238255	0.238858	0.238858	0.238858	0.24497	0.24497	0.249118	0.249118	0.249874	0.249874	0.250453	0.25231	0.25231	0.25331	0.25331	0.25331	0.253469	0.253627	0.254183	0.261566	0.261566	0.27709	0.277886	0.278775	0.278775	0.278775	0.298405	0.301294	0.302333	0.30663	0.30663	0.307741	0.307741	0.307741	0.308389	0.308389	0.308389	0.308389	0.308389	0.312056	0.312056	0.312278	0.312278	0.312611	0.312833	0.313026	0.313026	0.313026	0.313026	0.313026
0.23934	0.243369	0.24674	0.257073	0.260128	0.26134	0.26134	0.264673	0.266342	0.267109	0.272665	0.274471	0.274471	0.276027	0.276027	0.276027	0.276185	0.276344	0.2769	0.283413	0.283413	0.283413	0.284246	0.285254	0.285254	0.285254	0.285254	0.285921	0.287063	0.290349	0.296063	0.296063	0.296397	0.296397	0.296516	0.297016	0.297016	0.297016	0.297016	0.300913	0.300913	0.301071	0.301071	0.301627	0.301786	0.301878	0.301878	0.301997	0.301997	0.301997
0.256286	0.258062	0.258062	0.258122	0.264456	0.264456	0.264456	0.264456	0.264993	0.266349	0.266961	0.267947	0.270503	0.275608	0.275608	0.277233	0.277233	0.278344	0.278566	0.278566	0.278566	0.286344	0.290233	0.290233	0.291344	0.291344	0.295556	0.298333	0.299111	0.31414	0.31414	0.314696	0.314696	0.314696	0.317093	0.322648	0.324315	0.324315	0.324315	0.325537	0.333981	0.334315	0.334648	0.335204	0.335537	0.33622	0.33622	0.33622	0.33622	0.33622
0.253913	0.25526	0.25526	0.25526	0.262086	0.262086	0.271168	0.271168	0.271937	0.271998	0.272757	0.275368	0.281479	0.283034	0.283034	0.283034	0.283034	0.283257	0.283415	0.283415	0.283415	0.283415	0.284212	0.284212	0.284212	0.284212	0.292704	0.296148	0.297981	0.305196	0.305196	0.306307	0.306688	0.306688	0.306688	0.31727	0.31727	0.31727	0.31727	0.31727	0.31727	0.317492	0.317825	0.318714	0.318937	0.31913	0.31913	0.319249	0.319249	0.319249
0.24634	0.247036	0.247036	0.247036	0.253425	0.254636	0.254636	0.254636	0.285704	0.285765	0.289857	0.292257	0.292257	0.292257	0.292257	0.292257	0.292415	0.292415	0.292971	0.300693	0.300693	0.300693	0.301156	0.302045	0.302045	0.302045	0.302045	0.303648	0.305481	0.309029	0.309029	0.309029	0.30941	0.30941	0.309529	0.309529	0.309529	0.309529	0.309529	0.316862	0.316862	0.317085	0.317085	0.317974	0.317974	0.318537	0.318537	0.318656	0.318656	0.318656
0.249839	0.25212	0.25212	0.252181	0.267847	0.267847	0.267847	0.267847	0.268376	0.269288	0.27677	0.279915	0.279915	0.282693	0.282693	0.283754	0.283754	0.29146	0.291619	0.291712	0.291712	0.291712	0.294862	0.294862	0.296529	0.296529	0.300362	0.302029	0.30314	0.307751	0.307751	0.308307	0.308307	0.308307	0.309934	0.317299	0.317299	0.317299	0.317299	0.317854	0.317854	0.318188	0.318188	0.32041	0.32041	0.321111	0.321111	0.32127	0.321603	0.321603
0.247522	0.249628	0.249628	0.249689	0.2508	0.2508	0.27777	0.27777	0.290235	0.29031	0.298021	0.300907	0.300907	0.300907	0.300907	0.300907	0.301026	0.302249	0.30263	0.302722	0.302722	0.302722	0.303989	0.304323	0.304878	0.304878	0.304878	0.307656	0.310307	0.319854	0.319854	0.319854	0.319854	0.320966	0.321799	0.324021	0.32491	0.32491	0.32491	0.32491	0.328958	0.329291	0.329847	0.331513	0.331513	0.332333	0.332333	0.332492	0.332492	0.332492
0.273895	0.276752	0.276752	0.276947	0.280281	0.281058	0.281614	0.281614	0.288008	0.288714	0.29304	0.297749	0.297749	0.297749	0.297749	0.297971	0.297971	0.302304	0.302423	0.303098	0.304765	0.304765	0.309772	0.309772	0.310661	0.310661	0.312524	0.312524	0.314349	0.315722	0.315722	0.315722	0.316833	0.316833	0.317825	0.321921	0.321921	0.321921	0.321921	0.321921	0.322254	0.332905	0.332905	0.338238	0.338238	0.338579	0.338579	0.338802	0.339357	0.339357
0.229998	0.23132	0.23632	0.236622	0.236741	0.237027	0.237701	0.237701	0.239101	0.240212	0.240564	0.244363	0.244363	0.244363	0.244363	0.252252	0.252312	0.262548	0.262714	0.265317	0.265966	0.265966	0.266362	0.267037	0.267196	0.267196	0.267196	0.267196	0.26727	0.275722	0.276315	0.276315	0.276648	0.276981	0.277315	0.282997	0.283156	0.283156	0.283156	0.283646	0.28896	0.289516	0.290452	0.291008	0.291008	0.291944	0.291944	0.292278	0.292278	0.292278
0.228691	0.230014	0.230014	0.231283	0.231402	0.231762	0.232596	0.232596	0.233717	0.249442	0.25472	0.258675	0.258675	0.261817	0.268024	0.268024	0.268024	0.26831	0.269032	0.27219	0.272413	0.272413	0.272794	0.274275	0.274275	0.278164	0.296167	0.296167	0.296167	0.296841	0.297434	0.297434	0.297767	0.298101	0.298656	0.302767	0.303148	0.303148	0.303148	0.303638	0.303638	0.305103	0.306397	0.306397	0.306397	0.307508	0.307508	0.308063	0.308063	0.308063
0.241313	0.242408	0.245741	0.247215	0.247374	0.255254	0.256302	0.256302	0.259037	0.259037	0.266032	0.278111	0.278111	0.278111	0.278111	0.278111	0.278185	0.278463	0.279786	0.284548	0.285103	0.285103	0.285381	0.286214	0.286214	0.292817	0.292817	0.292817	0.29291	0.297669	0.298595	0.298595	0.299048	0.299603	0.299937	0.305079	0.305238	0.305238	0.305238	0.305989	0.30637	0.30813	0.308881	0.309437	0.310548	0.311484	0.311484	0.311817	0.311817	0.311817
0.262032	0.269622	0.269622	0.269923	0.270082	0.270545	0.272709	0.272709	0.275225	0.278558	0.278939	0.284558	0.284558	0.291003	0.291003	0.291003	0.291003	0.291373	0.2975	0.298611	0.299167	0.299167	0.299444	0.299722	0.299881	0.301881	0.306119	0.310786	0.310878	0.313405	0.313405	0.313405	0.313405	0.313405	0.313738	0.318325	0.318325	0.318325	0.318325	0.319714	0.320095	0.320429	0.321087	0.321643	0.321643	0.322024	0.322024	0.323468	0.323468	0.323468
0.245789	0.246884	0.247995	0.254445	0.254668	0.259038	0.26126	0.26126	0.271924	0.271924	0.272479	0.273881	0.273881	0.281381	0.284714	0.284714	0.284788	0.285328	0.295262	0.297151	0.297706	0.297706	0.297918	0.298836	0.299058	0.301058	0.308249	0.308249	0.312915	0.316426	0.316426	0.316426	0.316545	0.316545	0.316767	0.316767	0.316989	0.316989	0.316989	0.318878	0.319593	0.320815	0.321304	0.322611	0.322611	0.32327	0.32327	0.323492	0.323492	0.323492
0.252139	0.256078	0.256078	0.256879	0.257101	0.271463	0.280805	0.280805	0.29564	0.295759	0.298918	0.309418	0.309418	0.309974	0.309974	0.311085	0.311085	0.311585	0.31513	0.316019	0.317026	0.317026	0.317556	0.317714	0.317937	0.317937	0.317937	0.317937	0.319696	0.325333	0.325333	0.325333	0.325889	0.325889	0.325889	0.327603	0.327825	0.327825	0.327825	0.327825	0.329437	0.329992	0.330651	0.330984	0.334317	0.336698	0.336698	0.337032	0.337032	0.337032
0.246028	0.246818	0.246818	0.257064	0.257286	0.26662	0.270405	0.273866	0.278162	0.278162	0.286384	0.288733	0.288733	0.289288	0.289288	0.291511	0.291511	0.292011	0.292222	0.293204	0.294212	0.294212	0.294582	0.294741	0.294963	0.294963	0.298019	0.306825	0.306918	0.312556	0.312556	0.312556	0.313111	0.313111	0.313111	0.31927	0.319492	0.319492	0.319492	0.319492	0.321103	0.321659	0.322317	0.322651	0.322651	0.325032	0.325032	0.325365	0.325365	0.325365
0.240535	0.242593	0.255869	0.256114	0.259226	0.265614	0.265614	0.273511	0.27623	0.276397	0.277841	0.282624	0.282624	0.282624	0.282717	0.283272	0.283272	0.283987	0.301881	0.302556	0.304381	0.304381	0.305	0.305	0.305556	0.305556	0.305556	0.305556	0.308452	0.312738	0.312738	0.312738	0.313849	0.313849	0.313849	0.314183	0.314183	0.314183	0.314183	0.314183	0.314738	0.316738	0.317849	0.317849	0.317849	0.31819	0.31819	0.318413	0.318413	0.318413
0.223128	0.223658	0.223658	0.223708	0.224597	0.224819	0.227232	0.227232	0.227293	0.228531	0.2412	0.242852	0.242852	0.242852	0.242852	0.24349	0.243648	0.243648	0.245871	0.246982	0.246982	0.246982	0.246982	0.249542	0.263423	0.263423	0.263423	0.26409	0.274048	0.27787	0.27787	0.27787	0.278204	0.288619	0.288738	0.289238	0.289238	0.289238	0.289238	0.293135	0.293135	0.303508	0.303508	0.304063	0.304063	0.304156	0.304156	0.304608	0.304608	0.304608
0.240467	0.24101	0.24101	0.24101	0.245232	0.246454	0.246454	0.246454	0.253311	0.253311	0.255358	0.256754	0.256754	0.26623	0.26623	0.266868	0.267026	0.267026	0.271026	0.275471	0.275471	0.275471	0.275545	0.277897	0.277897	0.27823	0.27823	0.279286	0.281063	0.284452	0.284833	0.284833	0.285214	0.285214	0.285333	0.285333	0.285333	0.285333	0.285333	0.285333	0.285333	0.285333	0.285426	0.285585	0.285585	0.285963	0.285963	0.286304	0.286304	0.286304
0.239586	0.240055	0.240055	0.240105	0.244327	0.245835	0.245835	0.245835	0.253544	0.254311	0.254533	0.256185	0.256185	0.256741	0.256741	0.257379	0.257537	0.257537	0.258093	0.275471	0.275471	0.28113	0.281426	0.283778	0.283778	0.284111	0.290778	0.292778	0.294556	0.297944	0.297944	0.301278	0.301659	0.301659	0.301778	0.302889	0.302889	0.302889	0.302889	0.302889	0.308778	0.308778	0.30887	0.309029	0.309188	0.309899	0.309899	0.310019	0.310019	0.310019
0.244366	0.244927	0.244927	0.244927	0.246409	0.248641	0.248641	0.255133	0.262778	0.263783	0.263783	0.265286	0.265286	0.266175	0.266175	0.266175	0.266294	0.266294	0.266675	0.278831	0.278831	0.278831	0.279209	0.280042	0.280042	0.280042	0.280042	0.281098	0.282971	0.284915	0.287415	0.287415	0.287638	0.290971	0.29113	0.292056	0.292056	0.292056	0.292056	0.293963	0.293963	0.299095	0.299307	0.299466	0.299466	0.300011	0.300011	0.300392	0.300392	0.300392
0.239366	0.239927	0.239927	0.246419	0.247345	0.249578	0.251887	0.251887	0.256112	0.257117	0.272487	0.274656	0.279989	0.280878	0.280878	0.280878	0.280997	0.280997	0.281378	0.284786	0.284786	0.284786	0.284997	0.285553	0.285553	0.285553	0.285553	0.287156	0.288926	0.291251	0.293751	0.293751	0.293974	0.297307	0.297426	0.302481	0.302481	0.302481	0.302481	0.303926	0.303926	0.304148	0.304148	0.305037	0.305037	0.305601	0.305601	0.30572	0.30572	0.30572
0.252824	0.253787	0.253787	0.256906	0.257128	0.260934	0.261157	0.261157	0.268606	0.269987	0.270543	0.272444	0.274667	0.276333	0.276333	0.276333	0.276426	0.276426	0.276704	0.277	0.277556	0.277556	0.277815	0.278196	0.278196	0.278196	0.278196	0.278196	0.281521	0.282616	0.284098	0.284098	0.28459	0.285701	0.28586	0.291981	0.291981	0.291981	0.291981	0.306418	0.309751	0.309751	0.310056	0.310437	0.310437	0.311481	0.311481	0.31164	0.31164	0.31164
0.239503	0.241577	0.241577	0.243295	0.244009	0.247538	0.252625	0.252625	0.254352	0.254426	0.256027	0.257725	0.257725	0.257725	0.257725	0.257725	0.257817	0.258595	0.258873	0.27472	0.27472	0.27472	0.286934	0.287489	0.287489	0.287489	0.287489	0.287489	0.29014	0.294362	0.294362	0.294362	0.295196	0.295196	0.295196	0.306085	0.306085	0.306085	0.306085	0.307196	0.307418	0.307751	0.308307	0.309974	0.309974	0.310225	0.310225	0.310384	0.310384	0.310384
0.268686	0.271575	0.271575	0.272625	0.279625	0.287379	0.295225	0.295225	0.301082	0.301175	0.304167	0.306659	0.306659	0.306659	0.306659	0.306659	0.306751	0.307529	0.307807	0.308233	0.309122	0.309122	0.310085	0.310307	0.31064	0.31064	0.31064	0.31064	0.316315	0.321288	0.321288	0.321288	0.321844	0.321844	0.322437	0.323659	0.324214	0.324214	0.324214	0.324214	0.32781	0.331198	0.332706	0.333262	0.333262	0.334873	0.334873	0.335095	0.335095	0.335095
0.220057	0.2206	0.2206	0.2206	0.222044	0.222378	0.22626	0.22626	0.228416	0.230019	0.23167	0.232498	0.232498	0.232498	0.232498	0.232937	0.233056	0.233056	0.236881	0.236881	0.236881	0.24045	0.240683	0.242265	0.246026	0.246582	0.248471	0.248693	0.254952	0.255333	0.255333	0.255333	0.255556	0.255556	0.255675	0.255675	0.255675	0.255675	0.255675	0.25773	0.25773	0.262981	0.263074	0.263656	0.263656	0.264034	0.264034	0.264376	0.264376	0.264376
0.224741	0.225307	0.225307	0.225307	0.225641	0.228196	0.228196	0.228196	0.243381	0.243381	0.246484	0.247685	0.247685	0.247685	0.250659	0.260251	0.26037	0.26037	0.260751	0.26091	0.261291	0.261291	0.261458	0.262892	0.262892	0.262892	0.262892	0.265114	0.265272	0.266939	0.267217	0.278026	0.278526	0.285193	0.285352	0.286278	0.286278	0.286278	0.286278	0.286278	0.286278	0.286278	0.286582	0.286741	0.286741	0.287619	0.287619	0.287778	0.287778	0.287778
0.222178	0.222969	0.222969	0.22303	0.230556	0.236786	0.237501	0.237501	0.237561	0.237561	0.244553	0.246651	0.247921	0.247921	0.25431	0.25455	0.254643	0.254643	0.254921	0.265468	0.265849	0.265849	0.266153	0.266915	0.266915	0.266915	0.274344	0.274344	0.276399	0.27805	0.279532	0.279532	0.27969	0.280802	0.281024	0.28281	0.28281	0.28281	0.28281	0.290069	0.290069	0.292987	0.293384	0.293765	0.293765	0.294042	0.294042	0.294265	0.294265	0.294265
0.234557	0.235607	0.235607	0.235802	0.242821	0.243032	0.24408	0.24408	0.255704	0.255704	0.256177	0.262944	0.262944	0.262944	0.262944	0.262944	0.263019	0.263296	0.264619	0.269381	0.269937	0.269937	0.270222	0.2705	0.2705	0.2705	0.284151	0.284151	0.285132	0.286558	0.287484	0.287484	0.287937	0.288492	0.288825	0.29119	0.291349	0.291349	0.291349	0.292101	0.292481	0.294241	0.294992	0.294992	0.296103	0.297595	0.303706	0.30404	0.30404	0.30404
0.22826	0.22931	0.22931	0.230903	0.238485	0.238789	0.240059	0.240059	0.240794	0.249815	0.253307	0.253836	0.253836	0.256839	0.261283	0.261357	0.261431	0.265042	0.265254	0.270238	0.270619	0.270619	0.270897	0.272008	0.272008	0.273119	0.275389	0.275389	0.275481	0.277463	0.278389	0.278389	0.278508	0.279063	0.279397	0.284698	0.284857	0.284857	0.284857	0.285767	0.286148	0.288352	0.289103	0.289659	0.289659	0.29004	0.29004	0.290929	0.290929	0.290929
0.235858	0.236728	0.236728	0.239848	0.240348	0.240903	0.246784	0.246784	0.248233	0.2504	0.258572	0.259622	0.261844	0.270675	0.270675	0.271053	0.271172	0.271172	0.279331	0.283775	0.283775	0.283775	0.283942	0.285376	0.285376	0.286265	0.288542	0.289257	0.292222	0.294444	0.294444	0.294444	0.294722	0.294722	0.294881	0.295437	0.295437	0.295437	0.295437	0.295437	0.295437	0.295437	0.295741	0.296611	0.296611	0.297101	0.297101	0.297259	0.297259	0.297259
0.238533	0.239443	0.239443	0.242633	0.258472	0.25998	0.273149	0.273149	0.273283	0.276405	0.282849	0.284159	0.284159	0.288714	0.288714	0.292288	0.292381	0.292762	0.29304	0.294929	0.295484	0.295484	0.295696	0.296614	0.296836	0.296836	0.297392	0.302947	0.303066	0.305606	0.305606	0.305606	0.306151	0.306151	0.306373	0.307032	0.307413	0.307413	0.307413	0.309079	0.309794	0.311831	0.31232	0.312542	0.312542	0.313931	0.313931	0.314153	0.314153	0.314153
[truncated: 5,000 more columns]

## Sheet: Correlation_coefficient_ASD_C
0.13997	0.477462	0.12041	0.541644
0.114431	0.562038	0.0959179	0.627299
0.136093	0.489862	0.111981	0.570494
0.102284	0.604514	0.0923082	0.640371
0.107979	0.584429	0.102581	0.603458
0.142426	0.469688	0.120075	0.542779
0.153395	0.435796	0.126484	0.52129
0.133761	0.497402	0.118606	0.547763
0.147183	0.454824	0.140734	0.475035
0.138116	0.483372	0.145916	0.45876
0.150046	0.446001	0.153888	0.434303
0.156016	0.427898	0.134334	0.495542
0.151243	0.442337	0.137388	0.485702
0.169207	0.389366	0.150886	0.44343
0.109648	0.578601	0.0943599	0.632928
0.0830691	0.674305	0.0759414	0.70092
0.0792696	0.688447	0.0840698	0.670597
0.0637022	0.747423	0.0702294	0.722503
0.0642563	0.745297	0.0702997	0.722237
0.078829	0.690094	0.0821988	0.677535
0.0504121	0.798912	0.0273874	0.889973
0.0490378	0.804287	0.0244881	0.901561
0.0348164	0.860385	-0.0107939	0.956526
0.0468559	0.81284	-0.00311935	0.987431
0.0355692	0.857396	-0.0309998	0.875565
0.0085023	0.96575	-0.0707651	0.72047
-0.0193923	0.921976	-0.0790989	0.689085
-0.0188168	0.924285	-0.0596924	0.762857
-0.0196909	0.920778	-0.0434646	0.826175
-0.0678228	0.731661	-0.0594541	0.763778
-0.0871887	0.659092	-0.0536419	0.786314
-0.117204	0.552538	-0.0927603	0.638729
-0.0918569	0.642014	-0.0926096	0.639276
-0.0857669	0.664328	-0.0889883	0.652488
-0.114761	0.560903	-0.0986789	0.617374
-0.207799	0.288657	-0.135141	0.492934
-0.1593	0.418117	-0.0935841	0.635739
-0.134711	0.494322	-0.0544184	0.783293
-0.115583	0.558081	-0.0393649	0.842357
-0.0625373	0.751897	-0.0142261	0.942722
-0.00426925	0.982798	0.0256426	0.896944
-0.00547076	0.977958	0.0371453	0.851145
-0.0471821	0.81156	-0.0121441	0.951094
-0.0534909	0.786902	-0.0202861	0.918391
-0.0582323	0.7685	-0.0343514	0.862232
-0.0837875	0.671643	-0.0807481	0.682931
-0.0764626	0.698962	-0.0489421	0.804662
-0.095824	0.627638	-0.0529842	0.788875
-0.0594699	0.763717	-0.0109371	0.95595
-0.0391467	0.84322	-0.00123565	0.995021
-0.0308894	0.876004	0.00823034	0.966845
-0.0170836	0.931242	0.0127217	0.948771
-0.0452392	0.819191	-0.00182445	0.992648
-0.0509101	0.796966	-0.00993679	0.959975
-0.0854554	0.665477	-0.0229709	0.907634
-0.0600475	0.761487	-0.0134958	0.945658
-0.0464513	0.814428	-0.00901092	0.963702
-0.0444957	0.822115	0.0035194	0.985819
-0.0193053	0.922325	0.0101972	0.958927
0.00406858	0.983607	0.0338416	0.864257
0.00726966	0.970713	0.0684041	0.729445
0.031012	0.875516	0.0834728	0.672808
0.0450383	0.81998	0.0896003	0.650248
0.0434358	0.826288	0.111856	0.570929
0.0572365	0.772355	0.122298	0.535277
0.0244856	0.901571	0.114919	0.560362
0.0448831	0.820591	0.133596	0.497935
0.0356892	0.85692	0.124992	0.526254
0.0484751	0.806491	0.129321	0.511911
0.033979	0.863711	0.111745	0.571314
0.039972	0.839957	0.135937	0.490365
0.0250792	0.899197	0.112929	0.567216
0.0386073	0.845355	0.102747	0.602871
0.0215512	0.91332	0.104308	0.597343
-0.00156208	0.993706	0.0889374	0.652674
0.00311686	0.987441	0.0777683	0.694064
0.00333328	0.986569	0.104939	0.595113
0.00224255	0.990964	0.116275	0.555714
-0.00693461	0.972062	0.119964	0.543154
-0.0104074	0.958082	0.112185	0.569788
-0.0492857	0.803317	0.0823473	0.676983
-0.0520026	0.792702	0.0597787	0.762524
-0.0188996	0.923953	0.0730506	0.711816
-0.00405426	0.983664	0.093285	0.636824
0.00500544	0.979833	0.0940744	0.633962
-0.00379074	0.984726	0.0772186	0.696124
-0.00506483	0.979593	0.0873489	0.658503
-0.0109246	0.956	0.0784406	0.691547
-0.0195509	0.92134	0.0593636	0.764127
-0.0258103	0.896274	0.0363339	0.854362
-0.0186071	0.925126	0.0587033	0.766679
-0.0134133	0.94599	0.0687046	0.728301
-0.0277419	0.888557	0.0549251	0.781323
-0.0312775	0.874459	0.0470517	0.812071
-0.0120216	0.951587	0.0585437	0.767296
0.00682749	0.972494	0.0649016	0.742824
0.00299412	0.987936	0.0530057	0.788792
0.0315607	0.873331	0.0952298	0.629783
-0.00135845	0.994526	0.0329017	0.867994
0.00871359	0.964899	0.04312	0.827532
-0.0016309	0.993428	0.0428408	0.828632
-0.0192801	0.922426	0.0279668	0.887659
-0.0130776	0.94734	0.0326839	0.868861
-0.0516348	0.794137	0.00503444	0.979716
-0.0467944	0.813081	0.00104432	0.995792
-0.070256	0.722402	-0.00409789	0.983489
-0.0648251	0.743117	-0.00191875	0.992268
-0.0558203	0.777847	-0.0100009	0.959717
-0.0634877	0.748246	-0.0187989	0.924357
-0.0661322	0.738115	-0.0241626	0.902864
-0.0874885	0.65799	-0.0460801	0.815886
-0.113529	0.565145	-0.0699323	0.723632
-0.11664	0.554463	-0.0762569	0.699734
-0.119068	0.546192	-0.0768642	0.697454
-0.12169	0.537324	-0.0826864	0.675724
-0.132814	0.500477	-0.085654	0.664745
-0.129742	0.510526	-0.0892706	0.651454
-0.133849	0.497115	-0.092349	0.640223
-0.149628	0.447284	-0.109456	0.579269
-0.14483	0.462146	-0.109533	0.579003
-0.134989	0.493424	-0.102	0.605522
-0.134997	0.493397	-0.107194	0.587183
-0.133104	0.499534	-0.10169	0.606625
-0.137451	0.485501	-0.116353	0.555446
-0.144444	0.463352	-0.126595	0.52092
-0.155336	0.429938	-0.13941	0.479241
-0.155345	0.429912	-0.136851	0.487426
-0.161018	0.413046	-0.145159	0.461117
-0.171375	0.383228	-0.151072	0.442859
-0.176849	0.367984	-0.153083	0.43674
-0.184953	0.346079	-0.158436	0.420678
-0.189223	0.334859	-0.169132	0.389577
-0.199174	0.309579	-0.179742	0.360072
-0.195565	0.318607	-0.178388	0.363761
-0.205782	0.293466	-0.179314	0.361238
-0.202684	0.300953	-0.183413	0.350179
-0.203591	0.298749	-0.189918	0.333053
-0.203475	0.299031	-0.194395	0.321568
-0.212145	0.278462	-0.209576	0.284459
-0.210234	0.282916	-0.218366	0.264276
-0.213384	0.275599	-0.219956	0.260726
-0.213306	0.275777	-0.219229	0.262345
-0.21603	0.269547	-0.224526	0.250699
-0.216621	0.268206	-0.221887	0.256459
-0.212508	0.277621	-0.21748	0.266267
-0.220162	0.260268	-0.226678	0.246066
-0.222482	0.255153	-0.240607	0.217447
-0.223345	0.253266	-0.252443	0.194971
-0.222964	0.254097	-0.257943	0.185094
-0.224903	0.249883	-0.261555	0.178799
-0.217502	0.266217	-0.259746	0.181933
-0.213396	0.275572	-0.264276	0.174157
-0.208514	0.286962	-0.257371	0.186105
-0.210047	0.283353	-0.252299	0.195236
-0.20921	0.28532	-0.253781	0.192536
-0.207418	0.28956	-0.256548	0.187565
-0.204175	0.297336	-0.261902	0.178202
-0.211027	0.281063	-0.268445	0.167211
-0.200557	0.306161	-0.266878	0.169799
-0.199067	0.309844	-0.272103	0.161279
-0.201899	0.302869	-0.269321	0.165777
-0.194728	0.320724	-0.26326	0.175881
-0.202056	0.302486	-0.271572	0.16213
-0.20244	0.301549	-0.273542	0.158987
-0.198905	0.310245	-0.269669	0.16521
-0.20637	0.29206	-0.278087	0.1519
-0.202508	0.301383	-0.266905	0.169753
-0.199669	0.308353	-0.270317	0.164156
-0.197719	0.313199	-0.273299	0.159372
-0.201291	0.304358	-0.281653	0.1465
-0.196114	0.317222	-0.279484	0.149768
-0.200952	0.30519	-0.284714	0.141977
-0.202404	0.301636	-0.28269	0.144958
-0.199787	0.308062	-0.280712	0.147912
-0.195195	0.319541	-0.276709	0.154025
-0.182805	0.351807	-0.26757	0.168652
-0.180748	0.357346	-0.272886	0.16003
-0.178811	0.362607	-0.273403	0.159208
-0.185205	0.345412	-0.273931	0.158372
-0.180049	0.359239	-0.270672	0.163582
-0.179028	0.362014	-0.271891	0.161618
-0.186024	0.343244	-0.2779	0.152188
-0.176886	0.367883	-0.273389	0.15923
-0.175355	0.372108	-0.275635	0.155695
-0.177354	0.366596	-0.276452	0.154423
-0.163831	0.404823	-0.265884	0.171454
-0.161347	0.41208	-0.263939	0.174727
-0.150397	0.444926	-0.260332	0.180913
-0.144411	0.463455	-0.251853	0.196052
-0.142099	0.470719	-0.252046	0.195698
-0.141912	0.471309	-0.249933	0.199598
-0.138932	0.480765	-0.244678	0.209527
-0.139169	0.48001	-0.249674	0.200081
-0.128467	0.514725	-0.241699	0.215304
-0.127325	0.518502	-0.244788	0.209316
-0.117848	0.550341	-0.236939	0.224755
-0.108465	0.582729	-0.229398	0.240292
-0.104984	0.594954	-0.225194	0.249255
-0.107146	0.587349	-0.233172	0.232429
-0.101526	0.607209	-0.231111	0.236702
-0.0936827	0.635381	-0.227771	0.243736
-0.0977083	0.620856	-0.231252	0.236408
-0.0995254	0.614344	-0.229482	0.240116
-0.0958132	0.627677	-0.231509	0.235872
-0.0954675	0.628925	-0.232485	0.233849
-0.0978795	0.620241	-0.233523	0.231707
-0.0992953	0.615167	-0.240729	0.217209
-0.097443	0.621809	-0.236606	0.225427
-0.0939138	0.634544	-0.233267	0.232234
-0.0900219	0.648706	-0.229214	0.240679
-0.0856056	0.664923	-0.231256	0.2364
-0.0841103	0.670448	-0.22629	0.246897
-0.0835053	0.672688	-0.223145	0.253703
-0.0825205	0.67634	-0.222612	0.254867
-0.0829715	0.674667	-0.226513	0.246419
-0.0852073	0.666393	-0.230358	0.238274
-0.0862391	0.662587	-0.233553	0.231646
-0.0781302	0.692709	-0.231744	0.235384
-0.0753208	0.703255	-0.23124	0.236432
-0.0758514	0.701259	-0.236707	0.225223
-0.0737569	0.709149	-0.239415	0.219805
-0.0769204	0.697243	-0.235237	0.228201
-0.0743961	0.706738	-0.231003	0.236928
-0.0764444	0.69903	-0.233527	0.231699
-0.074733	0.705468	-0.228886	0.241372
-0.0732121	0.711206	-0.230095	0.238827
-0.0673111	0.733612	-0.225001	0.249673
-0.0651618	0.741828	-0.226186	0.24712

## Sheet: Correlation_coefficient_ASD_L
-0.288847	0.136031	-0.399138	0.0353705
-0.293848	0.129079	-0.400757	0.0345646
-0.298886	0.122344	-0.410401	0.030066
-0.318504	0.0985622	-0.422513	0.0250998
-0.314973	0.102563	-0.411823	0.0294449
-0.323658	0.0929338	-0.423559	0.0247039
-0.317109	0.100128	-0.4299	0.0224138
-0.301878	0.118468	-0.396694	0.0366149
-0.322337	0.0943528	-0.410441	0.0300485
-0.322197	0.0945033	-0.417841	0.0269296
-0.326546	0.0898874	-0.425529	0.0239728
-0.325765	0.090704	-0.42691	0.023471
-0.322139	0.0945663	-0.426642	0.0235679
-0.314125	0.103542	-0.416785	0.0273579
-0.322872	0.0937753	-0.413221	0.0288441
-0.314764	0.102803	-0.414164	0.0284449
-0.303804	0.116021	-0.402688	0.0336231
-0.30457	0.115058	-0.409446	0.0304893
-0.315191	0.102312	-0.379431	0.0464369
-0.286419	0.139502	-0.330902	0.0854377
-0.27557	0.155796	-0.321129	0.0956636
-0.278713	0.150942	-0.32254	0.0941332
-0.268386	0.167308	-0.315781	0.101637
-0.275658	0.155659	-0.321642	0.0951054
-0.282119	0.145806	-0.328369	0.0880039
-0.285381	0.141005	-0.330403	0.0859386
-0.298912	0.12231	-0.339861	0.0768131
-0.29822	0.123219	-0.339429	0.0772129
-0.29827	0.123154	-0.326101	0.0903524
-0.303314	0.11664	-0.321472	0.0952899
-0.31142	0.106711	-0.329346	0.0870072
-0.299102	0.122061	-0.312564	0.105362
-0.291848	0.131828	-0.298695	0.122594
-0.319676	0.0972597	-0.302266	0.117972
-0.324366	0.0921794	-0.300256	0.120557
-0.321778	0.094958	-0.293358	0.129749
-0.311424	0.106706	-0.283656	0.14353
-0.307369	0.111591	-0.279301	0.150047
-0.307552	0.111367	-0.27842	0.15139
-0.281067	0.147378	-0.273219	0.1595
-0.280878	0.147662	-0.276397	0.154509
-0.280633	0.148031	-0.275197	0.15638
-0.271886	0.161626	-0.286598	0.139243
-0.265449	0.172182	-0.276088	0.154988
-0.279937	0.149082	-0.258163	0.184706
-0.278689	0.150979	-0.256837	0.187052
-0.276142	0.154906	-0.250451	0.198637
-0.266599	0.170263	-0.239412	0.219811
-0.265624	0.17189	-0.242728	0.213297
-0.232445	0.233931	-0.219333	0.262114
-0.232747	0.233307	-0.186342	0.342404
-0.21635	0.268821	-0.173606	0.376972
-0.214811	0.272324	-0.180736	0.357378
-0.209619	0.284358	-0.169752	0.387818
-0.215312	0.27118	-0.149968	0.446241
-0.209299	0.285111	-0.140353	0.476244
-0.205768	0.293499	-0.135623	0.491378
-0.202008	0.302604	-0.126474	0.521321
-0.195872	0.317832	-0.126001	0.522895
-0.19762	0.313446	-0.119419	0.545002
-0.188105	0.337775	-0.102754	0.602846
-0.180357	0.358403	-0.0967091	0.624449
-0.179165	0.361642	-0.0941451	0.633706
-0.179597	0.360467	-0.0933697	0.636516
-0.18344	0.350108	-0.101936	0.605748
-0.179571	0.360538	-0.0976128	0.621199
-0.178316	0.363959	-0.0929398	0.638077
-0.181688	0.354808	-0.0946268	0.631962
-0.177539	0.366087	-0.0916155	0.642893
-0.182666	0.35218	-0.0942551	0.633308
-0.157414	0.42372	-0.081774	0.679113
-0.155284	0.430096	-0.0785067	0.691299
-0.147586	0.453576	-0.0805761	0.683572
-0.140446	0.475951	-0.0644987	0.744368
-0.134774	0.49412	-0.0543988	0.783369
-0.13647	0.488649	-0.058315	0.76818
-0.13839	0.482496	-0.0341144	0.863173
-0.141967	0.471137	-0.029372	0.882053
-0.139029	0.480455	-0.0198469	0.920153
-0.141582	0.472353	-0.0212426	0.914557
-0.144979	0.461679	-0.0257234	0.896621
-0.143826	0.465289	-0.0192508	0.922544
-0.0976858	0.620937	-0.0135047	0.945623
-0.0988042	0.616925	-0.0118502	0.952276
-0.0985108	0.617976	-0.00651114	0.973768
-0.119096	0.546096	-0.0244823	0.901584
-0.120528	0.541246	-0.0259139	0.89586
-0.117374	0.551958	-0.0288176	0.884264
-0.123111	0.532547	-0.0378546	0.848335
-0.126912	0.519868	-0.0519673	0.792839
-0.12407	0.529334	-0.0419394	0.832187
-0.106796	0.588577	-0.0352804	0.858542
-0.117032	0.553124	-0.0405855	0.837532
-0.107269	0.58692	-0.0396497	0.841231
-0.0930034	0.637846	-0.0366244	0.85321
-0.103082	0.601682	-0.0585405	0.767308
-0.13397	0.496721	-0.0919743	0.641586
-0.121358	0.538442	-0.0713017	0.718435
-0.125119	0.525833	-0.0800189	0.68565
-0.132568	0.50128	-0.089394	0.651003
-0.128492	0.514643	-0.0839612	0.670999
-0.128297	0.515287	-0.0864629	0.661763
-0.135462	0.491896	-0.101945	0.605717
-0.138722	0.481435	-0.105189	0.594233
-0.137455	0.485488	-0.104629	0.59621
-0.140791	0.474854	-0.104778	0.595681
-0.146353	0.457401	-0.10948	0.579186
-0.147747	0.45308	-0.118142	0.54934
-0.149861	0.446568	-0.121233	0.538865
-0.149533	0.447576	-0.118986	0.54647
-0.151835	0.440534	-0.123402	0.53157
-0.155337	0.429936	-0.12893	0.513197
-0.163512	0.405751	-0.139727	0.478232
-0.162207	0.40956	-0.136695	0.487928
-0.181103	0.356385	-0.156018	0.427892
-0.180579	0.357802	-0.157252	0.424202
-0.175619	0.371377	-0.153249	0.436237
-0.176415	0.36918	-0.158289	0.421114
-0.17974	0.360079	-0.164394	0.40319
-0.175276	0.372329	-0.160683	0.414034
-0.17069	0.385161	-0.158781	0.419653
-0.185506	0.344613	-0.184946	0.346096
-0.181878	0.354297	-0.182331	0.353078
-0.186315	0.342475	-0.190822	0.330713
-0.183191	0.350774	-0.186859	0.341042
-0.189916	0.333058	-0.192468	0.326482
-0.185945	0.343452	-0.188675	0.336287
-0.188558	0.336592	-0.191995	0.327694
-0.187689	0.338863	-0.18567	0.344179
-0.192779	0.325684	-0.18704	0.340566
-0.189628	0.333807	-0.185518	0.344581
-0.199094	0.309778	-0.200651	0.30593
-0.201064	0.304917	-0.201951	0.302741
-0.205798	0.293429	-0.208062	0.288033
-0.199281	0.309315	-0.22163	0.257024
-0.202726	0.300851	-0.234059	0.230608
-0.203544	0.298864	-0.239512	0.219612
-0.199919	0.307736	-0.244159	0.210528
-0.175937	0.370498	-0.232322	0.234185
-0.180621	0.357689	-0.237235	0.224159
-0.183656	0.34953	-0.244386	0.210089
-0.18309	0.351045	-0.245415	0.208115
-0.183143	0.350903	-0.249023	0.201295
-0.181185	0.356164	-0.246672	0.205722
-0.179237	0.361447	-0.249548	0.200315
-0.169265	0.389202	-0.253663	0.19275
-0.175358	0.372099	-0.266924	0.169722
-0.182321	0.353105	-0.280745	0.147863
-0.182901	0.351549	-0.283968	0.143071
-0.181186	0.356161	-0.285522	0.1408
-0.175253	0.372391	-0.281388	0.146897
-0.181544	0.355195	-0.293478	0.129585
-0.181112	0.35636	-0.292394	0.131074
-0.174592	0.374226	-0.284108	0.142864
-0.176553	0.368799	-0.287305	0.138228
-0.174699	0.373928	-0.287292	0.138247
-0.17542	0.371928	-0.288043	0.137173
-0.178193	0.364296	-0.285476	0.140867
-0.173607	0.376968	-0.28428	0.142613
-0.174403	0.374752	-0.288697	0.136244
-0.170393	0.386001	-0.283843	0.143254
-0.153786	0.434612	-0.277118	0.153391
-0.158595	0.420206	-0.280855	0.147696
-0.15645	0.426598	-0.27957	0.149638
-0.15581	0.428515	-0.27976	0.149349
-0.157749	0.422721	-0.284895	0.141712
-0.140572	0.475548	-0.260848	0.18002
-0.14496	0.46174	-0.262151	0.177776
-0.144723	0.46248	-0.262081	0.177895
-0.157993	0.421994	-0.28026	0.148593
-0.156193	0.427369	-0.281628	0.146538
-0.154621	0.432092	-0.283379	0.143937
-0.155383	0.429799	-0.284167	0.142779
-0.152001	0.440029	-0.277902	0.152184
-0.152266	0.439221	-0.272963	0.159907
-0.147754	0.453056	-0.260226	0.181098
-0.1524	0.438815	-0.264635	0.173552
-0.153786	0.434611	-0.264758	0.173345
-0.155884	0.428294	-0.26298	0.176357
-0.156167	0.427445	-0.264745	0.173366
-0.152471	0.438598	-0.266663	0.170156
-0.15267	0.437994	-0.270302	0.164181
-0.150661	0.444116	-0.270768	0.163426
-0.148939	0.449401	-0.270184	0.164372
-0.153647	0.435033	-0.274589	0.157333
-0.145481	0.460114	-0.27031	0.164168
-0.149849	0.446604	-0.272466	0.160698
-0.134305	0.495636	-0.260089	0.181335
-0.134322	0.495582	-0.259875	0.181707
-0.133884	0.497002	-0.260994	0.179767
-0.132133	0.502697	-0.261264	0.1793
-0.1351	0.493066	-0.266287	0.170781
-0.135988	0.490201	-0.268191	0.167629
-0.129956	0.509823	-0.263799	0.174964
-0.132179	0.502547	-0.267662	0.1685
-0.127935	0.516482	-0.260268	0.181025
-0.126057	0.522707	-0.260591	0.180464
-0.123554	0.531061	-0.262101	0.177861
-0.126432	0.521463	-0.268895	0.166473
-0.123356	0.531724	-0.267542	0.168699
-0.122536	0.534478	-0.270081	0.164539
-0.128878	0.513369	-0.275555	0.15582
-0.129473	0.511409	-0.274083	0.158132
-0.123782	0.530298	-0.272836	0.160109
-0.11695	0.553404	-0.268726	0.166751
-0.113534	0.56513	-0.265285	0.172458
-0.115567	0.558136	-0.272276	0.161003
-0.109621	0.578697	-0.266845	0.169853
-0.106465	0.589739	-0.264378	0.173985
-0.105565	0.592908	-0.26474	0.173374
-0.0938119	0.634913	-0.263978	0.174662
-0.0958666	0.627484	-0.266743	0.170022
-0.0968107	0.624083	-0.266818	0.169899
-0.0963197	0.625851	-0.269624	0.165283
-0.100167	0.61205	-0.274391	0.157645
-0.0981776	0.619171	-0.273247	0.159454
-0.094295	0.633163	-0.275736	0.155537
-0.0889103	0.652774	-0.278655	0.151031
-0.0934219	0.636327	-0.281134	0.147279
-0.0927295	0.63884	-0.283687	0.143483
-0.0924759	0.639762	-0.286055	0.140028
-0.0927219	0.638868	-0.280412	0.148363
-0.0892504	0.651528	-0.275481	0.155935
-0.0921429	0.640973	-0.27985	0.149213
-0.0890865	0.652129	-0.278719	0.150932
-0.0886901	0.65358	-0.282773	0.144834
-0.0758632	0.701214	-0.274743	0.157091
-0.0749911	0.704496	-0.274233	0.157894

## Sheet: Correlation_coefficient_ASD_NE
-0.170129	-0.189819	-0.169168	-0.169546	-0.190914	-0.182455	-0.165227	-0.143992	-0.16851	-0.160313	-0.165238	-0.147176	-0.116937	-0.106106	-0.092119	-0.0934345	-0.0281816	-0.0302456	-0.0262699	-0.0367482	-0.0435199	-0.0427287	-0.0399149	-0.0418138	-0.0858805	-0.146628	-0.135649	-0.152766	-0.146518	-0.112249	-0.10687	-0.104154	-0.0961118	-0.0964863	-0.0844926	-0.102868	-0.0930579	-0.0899803	-0.0841042	-0.0804169	-0.088095	-0.0976657	-0.08494	-0.0819543	-0.0306559	-0.0186896	-0.0325264	-0.0648278	-0.0617755	-0.0612676
-0.115231	-0.13556	-0.134486	-0.145502	-0.157767	-0.142749	-0.123265	-0.111501	-0.110266	-0.135472	-0.125048	-0.0726181	-0.0421065	-0.015905	-0.0139768	-0.0116047	0.108623	0.0659368	0.0544732	0.0212538	-0.0364882	-0.032437	-0.0166012	-0.0190281	-0.0170514	-0.0697101	-0.0520268	-0.0545794	-0.055025	-0.0915061	-0.115641	-0.116781	-0.0943742	-0.11682	-0.150369	-0.131124	-0.116333	-0.118124	-0.134365	-0.130435	-0.116851	-0.117023	-0.104733	-0.105902	-0.103477	-0.0905377	-0.0879397	-0.110884	-0.0941511	-0.0945897
-0.0640084	-0.0841951	-0.0767645	-0.0873084	-0.0981707	-0.10063	-0.0837538	-0.0789546	-0.0919361	-0.103281	-0.113132	-0.0737147	-0.0293798	0.00306823	0.0273798	0.019917	0.0438542	0.0414122	0.0897941	0.101668	0.10831	0.0961369	0.105344	0.106406	0.082512	0.0661597	0.096135	0.0987757	0.0797445	0.0806479	0.0825163	0.0920935	0.118216	0.105612	0.105626	0.0990799	0.127984	0.129769	0.144858	0.144391	0.12783	0.132353	0.14144	0.142755	0.151146	0.167594	0.171225	0.135475	0.135368	0.192653
-0.0111329	-0.0233013	-0.0114576	-0.0301661	-0.0569967	-0.0812106	-0.0411388	-0.0328168	-0.0320515	-0.0650817	-0.0642823	-0.0286535	0.03278	0.0466506	0.0701703	0.0876102	0.0927741	0.0962571	0.0779036	0.0679278	0.06904	0.0777617	0.0854213	0.0844621	0.0709377	0.0634824	0.12511	0.119347	0.119573	0.110253	0.0976709	0.104399	0.119487	0.107343	0.0571904	0.0616483	0.089155	0.0889012	0.07474	0.0778433	0.0831765	0.0799807	0.0902363	0.0885341	0.0859904	0.0893915	0.101781	0.0972039	0.0878575	0.08405
-0.0570221	-0.119463	-0.123189	-0.122291	-0.1053	-0.134208	-0.120943	-0.100949	-0.124047	-0.114132	-0.11993	-0.13938	-0.152527	-0.1577	-0.15898	-0.145442	-0.115151	-0.111997	-0.114433	-0.110772	-0.149848	-0.144542	-0.1166	-0.123237	-0.125486	-0.134107	-0.115389	-0.132846	-0.113464	-0.0549568	-0.0389796	-0.039182	-0.0327397	-0.0407093	-0.0259091	-0.0359254	-0.016326	-0.011427	-0.0064814	0.00592789	0.0057656	-0.00116969	0.00569911	0.0151855	0.0347926	0.0407092	0.0363048	0.0437243	0.0428818	0.0297057
-0.0260915	-0.0383248	-0.0514	-0.0429132	-0.0297425	-0.0259813	-0.0021986	0.0214101	0.0299409	0.00408399	-0.0360966	-0.00831434	-0.00799767	0.0380575	0.0445726	0.0538394	0.0975065	0.0697943	0.070054	0.0387646	0.0206997	0.0223321	0.0247506	0.00590862	-0.0452629	-0.0654915	-0.0532895	-0.0581989	-0.0322666	-0.064065	-0.0650909	-0.071831	-0.0520515	-0.0571681	-0.0770513	-0.0919021	-0.0791888	-0.0883588	-0.0925866	-0.0918511	-0.0902469	-0.0820271	-0.0788616	-0.0770606	-0.0861398	-0.0743332	-0.0749893	-0.104481	-0.0981815	-0.0983014
0.0881327	0.0790785	0.0540007	0.0156579	0.0266367	0.0405082	0.0534802	0.0718076	0.101131	0.0841868	0.0625485	0.077939	0.0869438	0.0991706	0.110366	0.102277	0.125405	0.121485	0.0992366	0.08153	0.0654293	0.0597507	0.0698201	0.0754064	0.0817154	0.0787254	0.101755	0.0988087	0.096679	0.108395	0.10348	0.111659	0.165872	0.164261	0.146796	0.143198	0.137837	0.134872	0.126997	0.135061	0.167205	0.168144	0.169269	0.167157	0.165272	0.167714	0.16772	0.15859	0.159859	0.155712
0.180584	0.175117	0.159556	0.140218	0.136575	0.0989733	0.101287	0.0973605	0.146269	0.135319	0.132487	0.147529	0.15642	0.163891	0.16948	0.195345	0.204521	0.212555	0.217795	0.207464	0.19199	0.188559	0.199546	0.206775	0.14781	0.166777	0.17877	0.164956	0.16758	0.172662	0.167693	0.162603	0.199131	0.199771	0.183603	0.188358	0.17891	0.170321	0.171252	0.169468	0.168134	0.1585	0.155428	0.145234	0.116152	0.134578	0.156016	0.136181	0.14052	0.14506
0.228002	0.218351	0.232854	0.228521	0.204022	0.178505	0.177895	0.178816	0.177662	0.168768	0.170084	0.164943	0.173699	0.191589	0.199145	0.218107	0.213928	0.213933	0.212044	0.217239	0.216943	0.208451	0.18605	0.187706	0.148424	0.150212	0.152642	0.146445	0.211051	0.203805	0.190966	0.196844	0.125087	0.132435	0.116566	0.122907	0.126854	0.120702	0.119698	0.117706	0.139083	0.136203	0.111335	0.139723	0.115636	0.130978	0.171084	0.161403	0.15037	0.148376
-5.59176e-06	0.00983764	-0.0218471	-0.00655273	-0.0086738	-0.0608035	-0.0617491	-0.0543158	-0.0434024	-0.0486805	-0.0654109	-0.0191013	-0.0260959	0.0231999	0.0273434	0.0273816	0.0675243	0.0238859	0.00407933	0.0268507	-0.0232867	-0.0318647	-0.00601306	-0.00910604	-0.0193737	-0.0459848	-0.0327031	-0.00255593	0.0157601	0.0112399	0.0319795	0.0316814	0.0441825	0.0300436	0.0199633	0.00660083	0.00671973	-0.000327325	0.0102291	0.0169268	0.0230588	0.00338194	0.00878635	-0.00713483	0.00795065	0.0345176	0.039644	0.0382392	0.042497	0.0471893
0.0797619	0.0525599	0.00988313	0.00130716	0.0156181	0.00255145	0.0701158	0.0629719	0.0783952	0.0808113	0.0654609	0.1288	0.136841	0.146925	0.192737	0.1798	0.195458	0.192579	0.193703	0.188366	0.194519	0.206279	0.222892	0.225759	0.184605	0.151079	0.175449	0.18608	0.184671	0.193308	0.189111	0.188095	0.182408	0.184773	0.14988	0.148241	0.142686	0.122759	0.111901	0.106363	0.11029	0.126005	0.115657	0.103722	0.125359	0.132864	0.127381	0.0790601	0.0638461	0.0761391
0.159542	0.158012	0.139059	0.141015	0.142998	0.0982907	0.109599	0.112508	0.110309	0.0924889	0.0955541	0.161618	0.221897	0.198941	0.178795	0.20643	0.207809	0.205077	0.206462	0.221097	0.218369	0.221551	0.273323	0.265332	0.245304	0.238404	0.25527	0.248298	0.250525	0.253576	0.247429	0.239624	0.231125	0.234293	0.22023	0.23571	0.216076	0.216016	0.215735	0.215403	0.214048	0.201122	0.195518	0.211829	0.20744	0.207611	0.212085	0.199087	0.198949	0.209218
-0.0576999	-0.0461268	-0.0655032	-0.0412568	0.00369319	-0.00222008	0.00748425	0.0149455	0.0453135	0.0593393	0.0433202	0.0582393	0.0539156	0.0595546	0.0608463	0.0119505	0.040805	0.0589228	0.0520292	0.04622	0.016226	0.0136443	0.0249877	0.0405562	0.00501861	-0.0267747	-0.015639	-0.0408225	-0.017921	-0.0121899	-0.0304564	-0.0284553	0.000658583	0.00910385	-0.0190958	-0.0023163	0.00555559	-0.00235286	-0.00476306	-0.00676249	-0.00417431	-0.0139698	-0.036115	-0.0416709	-0.0360269	-0.0335957	-0.0402313	-0.0320957	-0.0361085	-0.032693
0.0815852	0.0816537	0.0332664	0.0238394	0.0387969	-0.000905628	0.0195342	0.0425586	0.0606781	0.07671	0.0913769	0.097519	0.0983893	0.0926682	0.0960419	0.0888909	0.10616	0.0997204	0.127851	0.157842	0.155519	0.169991	0.203649	0.197001	0.175874	0.132878	0.143802	0.17046	0.165808	0.183797	0.170696	0.156706	0.145212	0.117117	0.109876	0.118987	0.107261	0.106355	0.100127	0.102554	0.0755973	0.0540506	0.0519244	0.0612825	0.0822898	0.0737668	0.0695937	0.0551169	0.0585357	0.0736308
0.152533	0.140155	0.126107	0.0947034	0.0796813	0.063605	0.0693545	0.0709499	0.0818848	0.063948	0.0447161	0.0912152	0.0916965	0.133169	0.116353	0.166827	0.166994	0.173292	0.164285	0.152565	0.15031	0.147567	0.157024	0.151243	0.133388	0.126584	0.138467	0.169551	0.166146	0.179761	0.170633	0.165813	0.175522	0.172211	0.0947758	0.0971309	0.0793395	0.0598852	0.0541583	0.0518367	0.0521722	0.0639775	0.0525943	0.0637341	0.0663841	0.0722172	0.0589711	0.0338957	0.00472199	0.0101485
0.218194	0.182754	0.180164	0.173759	0.144007	0.147074	0.149424	0.12119	0.105351	0.0646827	0.0725185	0.0755813	0.10937	0.130829	0.157256	0.175732	0.195748	0.200561	0.230219	0.19364	0.1909	0.196817	0.206664	0.215635	0.215578	0.228299	0.232834	0.242352	0.247855	0.251119	0.25044	0.242543	0.243488	0.233175	0.237144	0.200852	0.199958	0.190326	0.205064	0.206249	0.210373	0.181083	0.178908	0.185644	0.185896	0.185907	0.189654	0.154895	0.163484	0.184659
-0.223577	-0.233156	-0.254078	-0.250016	-0.248252	-0.170067	-0.167462	-0.1665	-0.143711	-0.119184	-0.124625	-0.121531	-0.108197	-0.108962	-0.125495	-0.121285	-0.0963846	-0.0837872	-0.078562	-0.00230833	-0.0152771	-0.0103017	-0.0206506	-0.00942142	-0.0367074	-0.0317265	-0.0254337	-0.021086	-0.0461853	-0.0437551	-0.0373375	-0.0331217	-0.0311498	-0.0325397	-0.0401273	-0.0619481	-0.0567722	-0.0504713	-0.0439885	-0.0403729	-0.0350354	-0.029689	-0.0270538	-0.020908	-0.0192692	-0.0178557	-0.0168138	-0.0357354	-0.0349262	-0.0253886
-0.250074	-0.253241	-0.256377	-0.267795	-0.285954	-0.253836	-0.254435	-0.251087	-0.191579	-0.17381	-0.170236	-0.167951	-0.154905	-0.161471	-0.166262	-0.172879	-0.17059	-0.166784	-0.16239	-0.139484	-0.130547	-0.1206	-0.0745481	-0.0761709	-0.129304	-0.124348	-0.120919	-0.127243	-0.111256	-0.100547	-0.102743	-0.0978128	-0.0932484	-0.0953927	-0.103228	-0.0977859	-0.0954755	-0.0899526	-0.0851143	-0.0706361	-0.0775118	-0.0717458	-0.0832045	-0.0809671	-0.0707012	-0.0664509	-0.0686585	-0.0789927	-0.0732404	-0.0665339
-0.188555	-0.187179	-0.17962	-0.163456	-0.181163	-0.147325	-0.140178	-0.136214	-0.149842	-0.13127	-0.136573	-0.134545	-0.115919	-0.111757	-0.114608	-0.114607	-0.0920964	-0.0873931	-0.0812557	-0.071104	-0.0777967	-0.0715307	-0.075948	-0.0729249	-0.108157	-0.10981	-0.10443	-0.102109	-0.102233	-0.0863034	-0.085099	-0.0803509	-0.0699406	-0.0720713	-0.0785396	-0.0818503	-0.0775861	-0.0722645	-0.0898167	-0.0890915	-0.104138	-0.0969705	-0.100883	-0.0986191	-0.0867618	-0.0792804	-0.108805	-0.108407	-0.106361	-0.11285
-0.163921	-0.163965	-0.167104	-0.170582	-0.162647	-0.145515	-0.122911	-0.117804	-0.134058	-0.126046	-0.121367	-0.114431	-0.0887966	-0.0835853	-0.0843628	-0.0869054	-0.00906023	-0.017718	-0.0191061	-0.0262593	-0.0454611	-0.041556	-0.0107577	-0.0136708	-0.0492888	-0.0649717	-0.0566534	-0.0540546	-0.0484053	-0.022919	-0.0344595	-0.020737	-0.0132381	-0.0408966	-0.0468661	-0.0560104	-0.0564725	-0.0548669	-0.0420307	-0.0292	-0.0245303	-0.0246124	-0.024393	-0.0213675	-0.0238069	-0.0219901	-0.0157431	-0.0192259	-0.0205692	-0.0226131
-0.21522	-0.221177	-0.255328	-0.258773	-0.262681	-0.221426	-0.210166	-0.203941	-0.170067	-0.156031	-0.156058	-0.147369	-0.138469	-0.138156	-0.145807	-0.143867	-0.161324	-0.153447	-0.140155	-0.127584	-0.12437	-0.112238	-0.14716	-0.150101	-0.164076	-0.15312	-0.144833	-0.159589	-0.160286	-0.151138	-0.151254	-0.148797	-0.137495	-0.121636	-0.10301	-0.0918232	-0.0837211	-0.0824293	-0.0768111	-0.0745895	-0.0581337	-0.0583297	-0.0805686	-0.0763821	-0.0795405	-0.0792015	-0.0781427	-0.0849922	-0.0820163	-0.0787176
-0.2055	-0.200074	-0.19943	-0.196591	-0.196414	-0.193495	-0.180524	-0.181066	-0.15648	-0.161327	-0.15723	-0.152543	-0.145737	-0.126584	-0.128287	-0.117343	-0.13117	-0.130296	-0.119237	-0.149843	-0.156105	-0.151315	-0.162547	-0.155923	-0.176801	-0.171323	-0.167936	-0.167012	-0.161715	-0.146006	-0.147321	-0.142923	-0.137949	-0.138126	-0.1418	-0.130391	-0.128392	-0.116918	-0.109673	-0.109572	-0.0811411	-0.067875	-0.0696352	-0.0693502	-0.0740643	-0.0730941	-0.0805158	-0.0966831	-0.0938968	-0.0859692
-0.173369	-0.173222	-0.173794	-0.164678	-0.179321	-0.160868	-0.135818	-0.133724	-0.102812	-0.0735427	-0.0764632	-0.119578	-0.120445	-0.108901	-0.108324	-0.106761	-0.124092	-0.14939	-0.12829	-0.147077	-0.121605	-0.121356	-0.091571	-0.102917	-0.135984	-0.128764	-0.130482	-0.158984	-0.129797	-0.121943	-0.119703	-0.116234	-0.115498	-0.124891	-0.134289	-0.138571	-0.125375	-0.125876	-0.124498	-0.11356	-0.122653	-0.11251	-0.124478	-0.112498	-0.112844	-0.11259	-0.109618	-0.129152	-0.124152	-0.11384
-0.142577	-0.160281	-0.173634	-0.175793	-0.148525	-0.141623	-0.130601	-0.120931	-0.139411	-0.130446	-0.143834	-0.141354	-0.117488	-0.109042	-0.102178	-0.0968476	-0.0752706	-0.0893928	-0.0750362	-0.117567	-0.131843	-0.134343	-0.123239	-0.12602	-0.176949	-0.184081	-0.177891	-0.179296	-0.12574	-0.124565	-0.120389	-0.138048	-0.130069	-0.135145	-0.135185	-0.152785	-0.1422	-0.156028	-0.16963	-0.159062	-0.159887	-0.158872	-0.163333	-0.155208	-0.171991	-0.167599	-0.162192	-0.163544	-0.163828	-0.167861
-0.315053	-0.328688	-0.332809	-0.3375	-0.339936	-0.326932	-0.312055	-0.309952	-0.275286	-0.2581	-0.256747	-0.230378	-0.21941	-0.23087	-0.244572	-0.222205	-0.217314	-0.214264	-0.210807	-0.230507	-0.215999	-0.224525	-0.2422	-0.238659	-0.23289	-0.224399	-0.218618	-0.219246	-0.209335	-0.204469	-0.200765	-0.195129	-0.194483	-0.167748	-0.16354	-0.148108	-0.137888	-0.1373	-0.129746	-0.131599	-0.123372	-0.105026	-0.103805	-0.101045	-0.127064	-0.121029	-0.127189	-0.130013	-0.125956	-0.11621
-0.278183	-0.274604	-0.289016	-0.29119	-0.308379	-0.31385	-0.29416	-0.297949	-0.284055	-0.260504	-0.261038	-0.265557	-0.259285	-0.240013	-0.242665	-0.235157	-0.245518	-0.240799	-0.230265	-0.261505	-0.261639	-0.253313	-0.261017	-0.259589	-0.274414	-0.27671	-0.273304	-0.285493	-0.29045	-0.272623	-0.272494	-0.270434	-0.272552	-0.257228	-0.264261	-0.256131	-0.250709	-0.246416	-0.24913	-0.246627	-0.234103	-0.228048	-0.225908	-0.224197	-0.219764	-0.234355	-0.2342	-0.245789	-0.242839	-0.252907
-0.230759	-0.225657	-0.248772	-0.235688	-0.245646	-0.244256	-0.220635	-0.215356	-0.235438	-0.190045	-0.180894	-0.178705	-0.164703	-0.165744	-0.157598	-0.142831	-0.146983	-0.152648	-0.146234	-0.18581	-0.199976	-0.198019	-0.19059	-0.179936	-0.198607	-0.205035	-0.201113	-0.20832	-0.195161	-0.176497	-0.18319	-0.18393	-0.179554	-0.198076	-0.182033	-0.182136	-0.153726	-0.171628	-0.172038	-0.165075	-0.139209	-0.136439	-0.13307	-0.131216	-0.155751	-0.144801	-0.163674	-0.176118	-0.180008	-0.176587
-0.0963865	-0.106343	-0.119875	-0.118265	-0.109589	-0.129964	-0.115284	-0.106757	-0.108558	-0.100796	-0.108426	-0.126809	-0.0813439	-0.108939	-0.115852	-0.11986	-0.120906	-0.111075	-0.0938657	-0.0900653	-0.0794564	-0.0744979	-0.0332537	-0.0391837	-0.0609763	-0.0847589	-0.0594854	-0.0628786	-0.0208681	-0.0127611	-0.0166981	-0.0150121	-0.0139269	-0.0230698	-0.0102722	-0.00707799	0.0148675	0.0174319	0.0186806	0.0345193	0.0282013	0.0284103	0.0158074	0.0175403	0.0139351	0.0466469	0.0304554	0.0166747	0.0194826	0.0210719
-0.0211428	-0.0476081	-0.0828608	-0.0742667	-0.048977	-0.0764624	-0.0680801	-0.0468355	-0.0605142	-0.0617364	-0.0703334	-0.065708	-0.0698725	-0.0414272	-0.036971	-0.0478941	-0.033311	-0.0566492	-0.0575629	-0.0365683	-0.0299303	-0.0270851	-0.00472394	0.00796419	-0.0311297	-0.0526362	-0.0303361	-0.0329244	0.047292	0.0327722	0.0267118	0.0361466	0.0374986	0.0375301	0.0293628	0.00827279	0.0180742	0.0235591	0.0196865	0.0227291	0.0248278	0.0174315	0.00314372	0.00565027	-0.00203629	0.00178417	-0.0265449	-0.0260988	-0.0380783	-0.0379504
-0.315747	-0.301986	-0.308654	-0.303234	-0.292039	-0.295051	-0.2927	-0.281861	-0.282079	-0.288763	-0.287698	-0.28641	-0.271752	-0.272364	-0.289317	-0.286633	-0.280652	-0.283794	-0.277379	-0.285287	-0.291539	-0.286876	-0.270437	-0.270733	-0.26549	-0.267472	-0.255414	-0.250117	-0.253351	-0.247083	-0.247005	-0.247154	-0.248609	-0.255771	-0.256399	-0.261255	-0.256642	-0.255399	-0.257345	-0.253915	-0.14167	-0.141211	-0.139023	-0.139188	-0.14339	-0.130285	-0.171727	-0.202517	-0.199961	-0.196639
-0.173737	-0.155159	-0.165625	-0.161884	-0.154004	-0.168867	-0.163481	-0.162723	-0.15341	-0.128472	-0.126101	-0.117879	-0.112114	-0.088434	-0.0766374	-0.078867	-0.0716936	-0.0813674	-0.0730477	-0.0648525	-0.0659484	-0.0548241	-0.0524808	-0.0537269	-0.0592869	-0.0785968	-0.0589084	-0.0637274	-0.0235224	-0.066203	-0.0695822	-0.0539034	-0.0519777	-0.047839	-0.0572103	-0.0516647	-0.0514198	-0.0653894	-0.0695964	-0.0740716	-0.0597015	-0.0641856	-0.0646109	-0.0602207	-0.0566741	-0.0541045	-0.0409491	-0.0366121	-0.0296921	-0.0394273
-0.0649487	-0.0638878	-0.0783576	-0.0365063	-0.037008	-0.0881537	-0.10313	-0.0994094	-0.107864	-0.0850224	-0.0862558	-0.0629313	-0.0365176	-0.044817	-0.0427444	-0.0294027	-0.0307884	-0.0453241	-0.0501243	0.00245442	-0.00853253	-0.0251824	-0.0284908	-0.0297187	-0.0533756	-0.0491139	-0.0272404	-0.0137831	0.00940385	0.0264825	0.0208576	0.0175728	0.0205353	0.0112615	-0.00120145	-0.00796528	-0.00867959	-0.0389142	-0.0381219	-0.027568	-0.0255453	-0.0227448	-0.0284978	-0.026887	-0.0212733	-0.0158155	-0.0293974	-0.0401396	-0.0293155	-0.0353961
-0.143064	-0.131294	-0.139555	-0.166676	-0.154224	-0.173181	-0.159784	-0.158978	-0.133123	-0.117972	-0.0981876	-0.0623617	-0.0315672	-0.00958511	-0.0110889	-0.0108596	0.0232157	0.00866644	0.0082354	0.0431312	0.0496351	0.0468429	0.0560114	0.0545072	0.0582884	0.0330649	0.0441868	0.0403825	0.0496145	0.0770348	0.0714484	0.0740356	0.0719972	0.0835801	0.0589112	0.0370994	0.0429859	0.0456089	0.0227489	0.0245407	-0.00602107	0.00126937	0.00737792	0.0115705	0.00960608	0.00973262	0.0207478	0.000331842	0.0258356	0.000970179
-0.0143308	-0.040048	-0.0631945	-0.0864947	-0.0894933	-0.0862092	-0.0910498	-0.0779655	-0.0845715	-0.0711964	-0.0890915	-0.0733398	-0.0652452	-0.057744	-0.0385556	-0.0639526	-0.0681642	-0.0570992	-0.0462962	0.0260908	0.0230456	0.0254279	0.0457145	0.0496983	0.0409798	0.0119408	0.0327705	0.0665763	0.0911017	0.0895765	0.09008	0.084193	0.0975075	0.0843859	0.0590551	0.0319747	0.040444	0.0212661	0.0199386	0.028341	0.016387	0.0113144	-0.00958916	-0.000600274	0.0232998	0.00602171	0.00746344	-0.0039991	-0.00768289	0.00253762
0.0433214	0.0558187	0.0404139	0.0384111	0.012791	-0.0251494	-0.0260594	-0.0214533	-0.00438302	0.00205689	-0.00685949	0.029423	0.0252257	0.0354847	0.031376	0.0222488	0.0542892	0.0397892	0.0398402	0.0450625	0.0382416	0.0526989	0.0749367	0.113418	0.0736635	0.0701879	0.0777532	0.0594667	0.0632659	0.080468	0.0632224	0.0932171	0.103474	0.0984988	0.111137	0.119403	0.120824	0.11957	0.145396	0.14625	0.11473	0.111496	0.111498	0.137252	0.155513	0.153021	0.147962	0.12606	0.116413	0.131539
[truncated: 116 more rows]
[truncated: 862 more columns]

[truncated: 25 more sheets: Correlation_coefficient_ASD_ND, Correlation_coefficient_TD_C, Correlation_coefficient_TD_L, Correlation_coefficient_TD_NE, Correlation_coefficient_TD_ND, ranksum_test_AM, ranksum_test_C, ranksum_test_L, ranksum_test_NE, ranksum_test_ND, ShapiroWilk_test_all_AM, ShapiroWilk_test_all_C, ShapiroWilk_test_all_L, ShapiroWilk_test_all_NE, ShapiroWilk_test_all_ND, ShapiroWilk_test_ASD_AM, ShapiroWilk_test_ASD_C, ShapiroWilk_test_ASD_L, ShapiroWilk_test_ASD_NE, ShapiroWilk_test_ASD_ND …]
